# Supplementary material for: Red blood cell count has an independent contribution to the prediction of ultrasonography-diagnosed fatty liver disease
Source: PLoS One. 2017 Feb 10;12(2):e0172027. doi: 10.1371/journal.pone.0172027 (PMC5302451; doi:10.1371/journal.pone.0172027)
Supplement: S1 Table — (XLSX) [file pone.0172027.s001.xlsx]

## Sheet: Sheet1
Number	Sex	Age	Height(cm)	Weight(kg)	BMI(kg/m2)	WC(cm)	FPG(mmol/L)	Triglyceride(mmol/L)	RBC count(×1012/L)	Abdominal ultrasound diagnosis of FLD
1	1	39	170.5	71.8	24.7	84.1	5.4	2.57	5.01	1
2	1	32	161.5	65.2	25	81.5	4.4	1.98	5.34	1
3	1	32	174	78.9	26.06	95.5	5.1	1.96	5.35	1
4	2	56	160	58.1	22.7	80.2	5.9	1.48	4.72	1
5	2	72	157	59.5	24.14	93.5	6.8	2.12	4.84	1
6	1	60	171.5	77.4	26.32	103.2	5.1	3.02	4.47	0
7	1	35	172.5	76.1	25.57	87	4.6	1.32	5.41	0
8	1	34	168	48	17.01	65.2	4.1	0.53	4.26	0
9	1	44	168.5	69.5	24.48	81	4.7	2.18	5.05	0
10	1	32	161	52.3	20.18	70	4.2	0.84	5.15	0
11	1	35	170	68	23.53	84	5.1	1.35	5.17	0
12	1	38	178	74.9	23.64	80.3	5	1.23	5.44	0
13	1	37	170	63	21.8	87.6	5.5	0.48	5.47	0
14	1	33	169.5	61.1	21.27	73	4.8	0.91	5.55	0
15	1	27	174	64.4	21.27	78.8	5	0.56	6.44	0
16	2	33	162	59.1	22.52	75.2	5.4	1.89	4.59	0
17	2	44	171.5	67.1	22.81	78.6	4.8	1.02	5.21	0
18	2	47	157.5	66	26.61	88.3	4.5	1.17	4.57	0
19	2	23	158	44.3	17.75	66.5	5	0.8	4.23	0
20	2	36	152.5	48.2	20.73	75.7	4.5	0.59	4.79	0
21	2	43	143	38.5	18.83	63.5	4.5	1.8	5.16	0
22	2	29	165.5	63	23	69.5	4	0.65	6.12	0
23	2	52	154	60.6	25.6	83.8	4.23	0.49	4.11	0
24	1	57	166	73.6	26.71	90.8	4.9	1.82	4.88	1
25	1	35	174	84.7	27.98	95.2	4	2.22	5.19	1
26	1	38	171.5	76.8	26.11	90.1	5.1	0.76	5.02	1
27	1	45	163	68	25.59	89	4.6	2.34	4.58	1
28	1	49	177.5	101.5	32.22	102.9	5.8	1.74	4.95	1
29	1	37	166.5	90.7	32.72	108	4.9	2.6	5	1
30	1	58	164	65.5	24.35	84.8	4.7	1.99	5.06	1
31	1	44	172.5	73.8	24.8	87.5	6	4.05	6.19	1
32	1	60	174	82.3	27.18	100.3	11.5	0.52	5.34	1
33	2	36	158.5	57.9	23.05	71	4.9	0.88	3.89	1
34	1	42	176	61.6	19.89	76.3	4.5	1.96	4.78	0
35	1	30	167	62	22.23	77.5	4.4	0.75	5.02	0
36	1	34	182.5	85.8	25.76	94.8	5.2	1	5.09	0
37	1	41	178	65	20.52	69.5	4.7	0.53	5.29	0
38	1	37	174	86	28.41	99.5	5.7	6.07	5.39	0
39	2	42	156	55.7	22.89	78	4.9	0.75	4.66	0
40	2	46	163.5	69.4	25.96	81.7	4.9	1.74	5.78	0
41	2	31	158	63.2	25.32	78.6	5.2	1.28	4.45	0
42	2	48	152	45.1	19.52	63	3.8	0.8	4.45	0
43	2	50	160.5	56.2	21.82	75.8	4.8	0.57	4.53	0
44	2	35	159	49.9	19.74	66.9	5.5	0.92	4.59	0
45	2	43	164.5	53.9	19.92	74.2	4.4	0.76	6.18	0
46	2	45	157	58.5	23.7	84	5.05	1.37	4.49	0
47	1	48	163.5	65.6	24.54	87.5	4	2.12	4.62	1
48	1	46	168	62.8	22.25	89.7	12.9	3.41	5.73	0
49	1	55	167	66.9	23.99	80.2	4.6	1.4	4.58	0
50	1	29	174.5	74.7	24.53	86.3	4.9	3.28	5.12	0
51	1	25	168	54.3	19.24	68	4.6	1.11	4.79	0
52	1	28	167	57.5	20.62	73.5	4.9	0.7	4.9	0
53	1	45	176.5	73.5	23.59	82	4.5	0.74	4.96	0
54	1	33	168	61	21.61	77.9	5.2	0.96	5.02	0
55	1	35	166	60.9	22.1	69.5	4.2	0.98	5.03	0
56	1	30	170	71.8	24.84	85.5	5.1	1.07	5.18	0
57	1	25	160.5	50.7	19.68	67	5	0.58	5.21	0
58	1	55	160	62.2	24.3	82.8	5.1	1.75	5.22	0
59	1	53	171.5	63	21.42	81	5.2	2.72	5.28	0
60	1	36	172	67.7	22.88	85.5	4.8	1.41	5.41	0
61	1	30	173	61	20.38	74.6	4.9	0.65	5.54	0
62	1	25	165.5	69.2	25.26	82.8	4	1.18	5.55	0
63	1	39	177	75	23.94	84.3	5.2	0.98	5.89	0
64	2	29	158.5	52	20.7	67.8	4.8	0.99	4.13	0
65	2	50	159	58.8	23.26	77	4.6	0.75	4.53	0
66	2	46	150	57.1	25.38	79.1	4.8	0.79	4.63	0
67	2	48	160	56.1	21.91	73.2	5.3	1.29	4.64	0
68	2	26	159	49.1	19.4	72.8	4.45	0.83	4.81	0
69	1	43	166.5	72.5	26.15	84	5.1	5.6	5.28	1
70	1	47	172	87.9	29.71	100	5.1	1.47	5.44	1
71	1	41	162	68.5	26.1	92.3	5	2.09	6.3	1
72	1	40	181	91.6	27.96	101	4.1	2.49	5.31	1
73	1	48	157	59	23.94	81	6	3.6	5.36	1
74	1	32	174	97.8	32.3	111	5	2	4.87	1
75	2	59	153	52.2	22.3	85	5	1.94	4.92	1
76	1	49	163.5	61.4	22.97	80	4.7	2.93	5.65	0
77	1	51	169	65	22.76	88	4.7	2.79	4.98	0
78	1	45	167.5	64.8	23.1	84.1	4.6	1.67	4.67	0
79	1	27	172	57.5	19.44	75.8	4.4	0.76	4.88	0
80	1	31	188	85.5	24.19	93	5.4	1.21	4.89	0
81	1	39	171	62.7	21.44	74.3	5.6	0.65	4.89	0
82	1	32	172	82.7	27.95	95	4.7	1.04	5.27	0
83	1	30	170	64	22.15	85.5	4.7	1.17	5.57	0
84	2	40	160	52.9	20.66	67.2	4.9	0.71	4.12	0
85	2	55	160	55	21.48	77	5.4	0.99	4.21	0
86	2	35	158.5	52.5	20.9	67.3	5.1	0.48	4.23	0
87	2	25	164	59.3	22.05	77	4.8	0.54	4.28	0
88	2	28	158	49	19.63	69	5	0.62	4.35	0
89	2	38	158	67.3	26.96	76.5	4.8	1.49	4.43	0
90	2	43	159	70	27.69	81.2	4.6	1.21	4.6	0
91	2	29	162	60	22.86	76	4.8	0.98	4.64	0
92	2	43	156.5	52	21.23	68.4	4.1	0.61	4.65	0
93	2	29	155	57.8	24.1	86	4.92	2.34	4.06	0
94	1	43	160	74.8	29.22	92	4.3	2.08	7.32	1
95	2	61	161.5	63	24.15	94.5	6	4.38	6.29	1
96	1	46	172	75.8	25.62	93.1	4.2	1.59	5.42	1
97	1	61	173	70.6	23.59	91.3	5.2	2.74	5.6	1
98	2	31	163	70	26.35	80.8	5.1	0.52	4.7	1
99	1	89	173	74.5	24.89	102	5.3	1.1	5.24	0
100	1	50	171	62.2	21.27	80.8	4.6	1.16	4.68	0
101	1	47	175	62	20.24	73.1	4.9	1.16	4.78	0
102	1	41	158	65.4	26.2	83.5	4.9	1.7	4.97	0
103	1	28	168	62	21.97	77.7	4.4	0.57	5.02	0
104	1	37	171.5	79.5	27.03	85	4.4	1.08	5.05	0
105	1	30	185	83.2	24.31	87.2	5	1.12	5.06	0
106	1	40	170	65	22.49	77	4.2	1.36	5.06	0
107	1	31	162.5	57.3	21.7	78	5.4	3.12	5.33	0
108	1	53	175	71.9	23.48	90.1	5.1	3.44	5.37	0
109	1	33	175	64	20.9	78	5	0.73	5.52	0
110	2	50	165.5	68.8	25.12	80.8	4.9	1.26	4.64	0
111	2	60	160	54.8	21.41	71.6	5.1	0.88	4.24	0
112	2	25	168	44.8	15.87	55	4.3	0.47	4.24	0
113	2	33	161	54.6	21.06	72.8	4.8	0.86	4.32	0
114	2	39	156	57.8	23.75	75.5	5.6	0.98	4.48	0
115	2	55	150.5	45.7	20.18	67.5	5.3	0.43	4.65	0
116	2	31	143	42	20.54	63.4	5.4	1.56	4.88	0
117	2	26	154.4	42.5	17.83	62	4.2	0.43	4.9	0
118	2	47	157	53.5	21.7	74.5	4.33	0.75	4.71	0
119	1	42	170.5	73.7	25.35	91	11.2	3.6	6.82	1
120	1	33	176	82.7	26.7	101	4.7	1.37	4.81	1
121	1	46	169.5	68.7	23.91	85	4.5	1.92	4.45	1
122	1	37	167	77.3	27.72	90.5	5	1.17	5.51	1
123	1	41	173.5	80.3	26.68	98	4.1	1.39	6.62	1
124	2	42	156.5	54.6	22.29	68	4.2	1.98	4.6	1
125	2	55	151	51.8	22.72	76.8	5.1	1.76	4.61	1
126	1	55	158	56.8	22.75	76	5.5	3.77	4.67	1
127	1	34	169	73.9	25.87	92.1	5	2.96	5.29	1
128	1	57	164	66.9	24.87	83.5	4.6	1.36	4.22	0
129	1	38	173	71.7	23.96	82	5.8	1.04	5.24	0
130	1	56	178	82.1	25.91	93	4.8	0.91	4.84	0
131	1	29	169	57	19.96	73.8	4.4	0.92	4.92	0
132	1	41	175	81	26.45	86.2	4.8	9.1	5.23	0
133	1	76	167	73.5	26.35	97	5.5	1.33	5.27	0
134	1	43	169.5	49.1	17.09	64.5	5.4	0.93	5.27	0
135	1	40	165.5	93.6	34.17	107.1	6.8	3.42	5.28	0
136	1	48	165	61.6	22.63	84	4.4	3.51	5.41	0
137	1	30	164.5	69.2	25.57	90.3	4.4	0.89	5.44	0
138	1	27	169.5	64	22.28	81	4.8	0.89	5.59	0
139	2	46	162	58.2	22.18	76	5.1	0.9	4.31	0
140	2	35	161	55.2	21.3	69.3	4.7	0.84	4.58	0
141	2	40	160	53.8	21.02	68.5	5.1	0.73	4.63	0
142	2	30	159	45	17.8	64.8	4.6	0.55	5.18	0
143	2	38	153.5	59.9	25.42	76.7	5.5	0.69	5.45	0
144	2	27	159	51.8	20.5	68.5	4.88	0.59	4.74	0
145	1	57	168.5	76.9	27.08	90.5	4.9	2.86	4.73	1
146	1	48	165	70	25.71	94.1	4.7	1.52	5.18	1
147	1	43	171	72.7	24.86	89.5	4.7	5.58	5.44	1
148	1	47	171	67.7	23.15	89	5.9	1.51	4.67	1
149	1	53	165	75	27.55	94.1	5.7	2.48	4.91	1
150	1	48	168	75	26.57	88.6	5.1	1.98	6.07	1
151	1	38	165	67.7	24.87	82.3	5	1.37	6.83	1
152	2	46	152.5	52.4	22.53	67.5	4.5	1.36	4.58	1
153	1	44	174.5	69.7	22.89	84.5	4	1.3	5.09	1
154	1	45	177.5	77	24.44	90	5.3	2.59	5.22	1
155	1	43	164.5	63.2	23.36	79.7	6.6	4.92	5.16	0
156	1	40	168.5	66.7	23.49	76	4.8	2.84	5.33	0
157	1	32	167.5	80.5	28.69	98	5.1	2.04	5.75	0
158	1	73	171.5	71.5	24.31	87	6.5	0.82	4.62	0
159	1	30	165	54	19.83	70	5.1	0.43	4.96	0
160	1	30	164.5	64.1	23.69	82.5	4.8	1.44	5.17	0
161	1	45	180	70	21.6	81	4.6	1.87	5.24	0
162	1	25	171	62.5	21.37	75.1	4.6	0.51	5.52	0
163	2	62	158	53.4	21.39	70.1	5.1	0.52	4.21	0
164	2	23	167.5	51	18.18	64	4.4	0.64	4.34	0
165	2	31	163	49	18.44	69.4	4.9	0.94	4.49	0
166	2	48	164	57	21.19	84.4	4.7	1.51	4.51	0
167	2	38	163.5	55.6	20.8	67.3	4.9	2.65	4.55	0
168	2	33	155	65.3	27.18	85	5.5	1.4	5.12	0
169	2	24	157	48.1	19.5	72.5	4.42	0.64	4.24	0
170	1	43	172.5	80.2	26.95	94	4.8	4.26	5.18	1
171	1	42	171	84.1	28.76	95.8	6.6	4.82	5.59	1
172	1	27	172	80.2	27.11	85	5.3	2.71	5.32	1
173	1	43	180.5	92.1	28.27	102.8	5.5	1.93	5.41	1
174	1	27	179	78.1	24.38	89.7	4.9	1.14	5.43	1
175	1	43	174.5	84.8	27.85	94.6	5.1	2.17	5.56	1
176	1	42	166.5	76.9	27.74	91.5	5.3	3.14	5.58	1
177	2	48	158	55.9	22.39	80	5.5	2.25	4.16	1
178	1	50	172	77	26.03	90	6.3	4.3	4.75	0
179	1	72	170.5	71.5	24.6	92	6	1.72	5.29	0
180	1	57	168	69	24.45	79.8	4.1	1	4.83	0
181	1	33	170	62.6	21.66	75	4.4	1.79	4.66	0
182	1	35	164.5	60.7	22.43	75	4	0.62	4.71	0
183	1	58	168	59.6	21.12	73.6	6	0.71	5.09	0
184	1	36	173	70	23.39	80.9	4.6	1.25	5.1	0
185	1	36	173	75.2	25.13	89.1	5.2	1.41	5.17	0
186	1	30	178	65.4	20.64	73.5	4.7	0.64	5.25	0
187	1	26	175	76.2	24.88	89.5	5.2	1.33	5.52	0
188	1	48	174.5	59.5	19.54	78	4.7	1.64	5.55	0
189	2	54	155	56.7	23.6	76.6	5	0.43	4.5	0
190	2	59	160.5	52.5	20.38	84	5.7	2.21	4.71	0
191	2	55	157	50.5	20.49	77.2	4.7	2.18	3.82	0
192	2	37	169	58.4	20.45	70	5	0.65	4.24	0
193	2	26	160	52.3	20.43	67.6	4.6	0.55	4.31	0
194	2	31	169	55.7	19.5	71.5	4.9	0.67	4.53	0
195	2	38	168	69.2	24.5	83.5	5.89	1.33	4.52	0
196	1	51	171	79.9	27.32	102	8.3	2.05	5.11	1
197	1	48	173.5	76.9	25.55	90	6.5	1.32	5.25	1
198	1	58	171	76.9	26.3	96.7	5.3	1	5.45	1
199	1	30	174	69.8	23.05	80.2	4.4	0.7	5.75	1
200	2	43	159.5	62.1	24.41	75.5	4.5	0.98	4.43	1
201	1	51	160	68	26.56	88	4.8	1.23	5.25	1
202	1	43	175	93.2	30.43	104.2	5.4	1.81	5.58	1
203	1	67	166.5	68.6	24.75	91.5	4.1	1.5	4.3	1
204	1	45	174	75	24.77	94.1	4.1	1.01	4.98	0
205	1	58	169.5	73.6	25.62	93	5.2	3.28	5.2	0
206	1	62	172	70	23.66	99	5.8	2.53	4.54	0
207	1	48	152	52.8	22.85	78.1	5.1	0.71	4.54	0
208	1	40	176	68.1	21.98	78	3.9	1.14	4.55	0
209	1	33	162	43.8	16.69	61	4	0.65	4.79	0
210	1	27	165	52.5	19.28	71.5	5	0.66	4.98	0
211	1	40	174	69.3	22.89	80.4	5.5	1.19	5.08	0
212	1	29	168	61.6	21.83	80	4.5	1.37	5.22	0
213	1	30	167	58.3	20.9	75.1	4.8	1.1	5.55	0
214	1	38	165	64.5	23.69	80.5	4.7	3.1	5.6	0
215	1	42	164.5	50.1	18.51	66.2	3.9	0.59	5.93	0
216	2	46	164	66.2	24.61	74	4.4	0.53	4.07	0
217	2	27	159	48	18.99	64.5	4.7	0.82	4.38	0
218	2	24	149	46.9	21.13	69	4.1	0.59	4.49	0
219	2	26	174	57.9	19.1	72.5	4.84	0.67	4.83	0
220	1	47	168	72.9	25.83	95.1	5.5	1.61	5.07	1
221	1	83	181	74.2	22.65	89.9	6.8	1.42	4.95	1
222	1	29	162	84	32.01	104	4	1.35	5.72	1
223	1	34	170	73.9	25.57	86.5	5.3	3.34	4.81	1
224	1	34	169.5	88.9	30.94	99.5	5.3	1.34	5.29	1
225	2	54	159.5	70.5	27.71	83	6.9	2.32	4.59	1
226	1	43	164.5	71.8	26.53	89	10.8	2.53	5.13	1
227	1	44	170	70	24.22	87	4.8	0.96	5.19	1
228	2	38	154.5	51.8	21.7	75.5	3.6	1.02	4.45	1
229	1	31	179	82.2	25.65	90.1	4.3	1.72	5.33	0
230	1	57	166.5	56.2	20.27	75.8	5.1	2.3	4.59	0
231	1	37	174.5	71.8	23.58	83.1	5.6	2.11	4.88	0
232	1	35	163.5	55.4	20.72	69.4	5.3	0.68	5.07	0
233	1	28	169	81	28.36	97.6	4.9	1.92	5.12	0
234	1	47	157	64	25.96	85	5	2.83	5.22	0
235	1	38	157	58.5	23.73	80.6	4.2	1.74	5.25	0
236	1	39	171	65.5	22.4	79.9	4.8	1.18	5.35	0
237	1	48	173	68.9	23.02	84.2	5	1.19	5.56	0
238	1	27	168.5	56.7	19.97	71	4.9	0.8	5.57	0
239	1	29	177	93.9	29.97	101.5	5.1	3.3	5.81	0
240	2	48	155	54.9	22.85	71.5	4.6	1.72	4.43	0
241	2	24	150	49.5	22	67	4.9	0.68	4.28	0
242	2	46	158	53.1	21.27	85.5	5.2	1.58	4.8	0
243	2	57	149	34.4	15.49	52	5.6	1.29	5.36	0
244	2	24	156	47.8	19.6	68.2	4.5	0.73	4.83	0
245	1	42	170	86.1	29.79	92.3	4.8	1.57	5.14	1
246	1	38	170	73	25.26	90.5	5.3	2.27	5.03	1
247	1	36	175	75.2	24.56	93.2	5.2	2.76	5.06	1
248	1	33	188	93.5	26.45	96.4	4.9	1.02	5.24	1
249	1	31	173	83.6	27.93	96.8	5.1	2.08	5.38	1
250	1	47	162	62.8	23.93	79.9	5.6	1.7	5.73	1
251	2	38	164	79.8	29.67	83.3	4.2	1.45	4.32	1
252	1	50	174	75.3	24.87	84.5	5.2	0.69	4.88	0
253	1	33	166	63.7	23.12	87	5.3	1.1	4.52	0
254	1	50	175	78.9	25.76	91.5	5.5	2.02	4.79	0
255	1	59	167	65.8	23.59	83.1	5.9	1.7	4.94	0
256	1	55	174	60	19.82	79	5	0.89	4.96	0
257	1	29	182.5	58.6	17.59	75	4.1	1.09	5.03	0
258	1	46	176.5	66.9	21.48	77.9	5.1	1.03	5.06	0
259	1	41	174	67.5	22.29	76.4	5.2	1.09	5.14	0
260	1	39	180.5	81	24.86	92.2	4.7	0.69	5.19	0
261	1	31	163	66	24.84	82	4.6	0.53	5.56	0
262	1	42	171.5	78.5	26.69	97.4	5.2	0.79	5.59	0
263	1	36	156	57	23.42	81.1	5.1	1.06	5.69	0
264	2	55	151.5	49.1	21.39	74.3	5.3	1.33	5.2	0
265	2	41	163	60.6	22.81	77.4	5	0.56	4.36	0
266	2	49	161	72.7	28.05	91	6.1	1.15	4.43	0
267	2	45	162.5	66.5	25.18	75.8	6.9	0.52	4.64	0
268	2	45	161.5	52	19.94	68.9	4.3	0.49	4.82	0
269	2	35	163	52	19.6	73.3	5.05	0.63	4.76	0
270	1	44	174	82.7	27.32	97	5.4	0.99	5.1	1
271	1	41	165.5	71.1	25.96	92	5	2.46	5.57	1
272	1	40	174	83.4	27.55	93	4.5	2.15	5.1	1
273	1	43	164	67.2	24.99	85.4	4.7	2.22	5.42	1
274	1	46	171	81.2	27.77	88.5	5	1.01	5.01	1
275	2	69	157	48.9	19.84	75.5	4.4	0.74	4.7	1
276	1	48	171.5	70	23.8	88	4.5	1.96	5.91	0
277	1	47	168	62	21.97	70	4.6	0.57	4.7	0
278	1	48	157.5	63.7	25.68	85.5	5.3	0.95	4.9	0
279	1	40	167	50.4	18.07	72.2	4.2	1.59	4.95	0
280	1	46	162.5	58.4	22.12	79	5	1.27	5.09	0
281	1	57	163.5	61.7	23.08	81	4.9	1.29	5.13	0
282	1	36	170	65	22.49	77.6	5.1	1.12	5.14	0
283	1	32	171.5	73.5	24.99	95.5	5	1.89	5.32	0
284	1	31	164	71.6	26.62	90.2	5	1.46	5.43	0
285	1	38	170	64	22.15	83.5	4.7	0.95	5.43	0
286	1	39	177.5	71.6	22.73	85.7	4.5	1.56	6.45	0
287	2	56	155	55	22.89	72.6	5	1.32	4.7	0
288	2	58	159.5	57.8	22.72	76	5.9	1.12	6.17	0
289	2	37	150	47.8	21.24	71	4.8	0.59	4.48	0
290	2	36	155	51.8	21.56	73	4.9	0.6	4.54	0
291	2	31	158	49.5	19.83	65.3	5.2	0.81	4.75	0
292	2	29	157.5	42.3	17.05	59.8	4.6	0.76	5.01	0
293	2	42	157	56.5	22.92	78	4.2	1.35	5.87	0
294	2	32	166	62	22.5	88.5	5.03	1.56	4.69	0
295	1	35	166.5	74.8	26.98	86.4	6.5	4.62	5	1
296	1	44	172	83	28.06	91	5.1	2	5.43	1
297	1	32	173	87	29.07	100.5	4.8	2.68	5.1	1
298	1	61	160	60	23.44	82.2	4.2	1.4	5.91	1
299	1	55	175	79.9	26.09	86	4.9	1	4.83	1
300	1	42	176.5	75	24.08	89.5	5	1.15	5.2	1
301	1	30	172	77.6	26.23	96.5	4.2	0.9	5.24	1
302	1	35	175	83.6	27.3	92.2	5.2	3.84	7.33	1
303	1	45	166	67.9	24.64	80	4.9	2.42	4.83	0
304	1	42	177	76	24.26	90.5	4.4	2.27	5.07	0
305	1	41	176.5	82.9	26.61	93	6	2.2	5.53	0
306	1	48	168	66.4	23.53	81.3	6	0.94	5.14	0
307	1	44	180	76.8	23.7	86	5.1	1.04	4.64	0
308	1	33	174	60	19.82	72.8	4.7	1.46	5.03	0
309	1	56	176.5	88.1	28.28	91	4.7	1.54	5.55	0
310	1	40	171	59.1	20.21	82.5	4.5	1.95	6.32	0
311	2	29	163	52.1	19.61	68.2	4.6	1.39	4.41	0
312	2	47	154.5	51.4	21.53	71.7	5	0.46	4.56	0
313	2	41	149.5	48	21.48	71.7	5.2	1.05	4.82	0
314	2	37	153.5	54.1	22.96	69.5	4.8	0.65	4.84	0
315	2	42	155.5	48	19.85	68.1	4.5	0.81	4.92	0
316	2	44	161	66	25.46	93	6.6	0.85	5.05	0
317	2	35	159	48.7	19.26	67.5	4.8	0.8	5.19	0
318	2	58	160	68.8	26.87	83	4.5	2.4	5.27	0
319	2	34	154	53.7	22.6	74.9	4.67	1.04	3.99	0
320	1	37	173.5	75.4	25.05	91.2	4.6	1.33	5.15	1
321	1	34	171.5	91.4	31.08	102	4.7	5.05	5.5	1
322	1	54	168	76.9	27.25	89	4.6	2.37	5.08	1
323	1	41	178	72	22.72	90	4	1.38	4.73	1
324	1	41	168	81	28.7	101	5.3	2.19	5.56	1
325	1	56	167	71.5	25.64	93	4.8	2.64	4.92	0
326	1	44	174.5	74.5	24.47	88.4	5.1	1.87	6.81	0
327	1	25	171	72.1	24.66	81.1	4.3	1.2	4.23	0
328	1	48	168.5	69.9	24.62	87	5	0.52	4.26	0
329	1	58	171.5	68.6	23.32	86	4.6	1.44	4.9	0
330	1	39	163	58.4	21.98	75.5	4.8	1.72	5.15	0
331	1	48	178.5	101.8	31.95	106	4.8	1.8	5.19	0
332	1	43	177.5	68.4	21.71	87.8	5.1	1.68	5.32	0
333	1	44	164.5	65.5	24.21	82.9	4.7	1.16	5.45	0
334	1	46	171.5	79.5	27.03	91.2	5	1.46	5.69	0
335	1	40	171.5	64.5	21.93	84	5	1.87	5.79	0
336	1	41	170	70	24.22	96	5	1.68	5.91	0
337	1	33	172	78.8	26.64	93	4.8	1.38	6	0
338	2	26	165	47.7	17.52	64	5	0.49	4.24	0
339	2	24	158	46.4	18.59	67.3	5.2	0.93	4.6	0
340	2	39	161.5	54.5	20.9	74	4.6	0.84	4.76	0
341	2	31	159	52	20.57	77.6	5.1	1.09	4.81	0
342	2	26	158.5	53	21.1	69.5	4.6	0.9	4.84	0
343	2	43	163	56.5	21.27	69	5.2	0.6	4.99	0
344	2	26	152	52	22.5	70.8	4.36	0.74	4.25	0
345	1	60	171	79	27.02	92.3	5	1.39	4.93	1
346	1	56	170	70	24.22	86.4	6.3	2.04	4.95	1
347	1	40	160.5	65.9	25.58	85	4.8	1.38	4.52	1
348	1	40	165.5	76.9	28.08	86.3	5	2.51	5.14	1
349	2	31	155	62	25.81	76.2	4	2.3	4.46	1
350	1	30	178	104.1	32.86	106.1	4.9	1.66	5.15	1
351	1	42	179	80.5	25.12	95	4.4	1.07	5.26	1
352	2	49	150	64	28.44	86.8	5.3	1.26	5.68	1
353	1	27	169.5	72.5	25.23	87	4.9	0.62	4.66	0
354	1	41	158	61	24.44	80.2	4.6	1.91	4.7	0
355	1	38	169	74.5	26.08	89.7	5.9	1.44	4.92	0
356	1	44	171.5	62.9	21.39	73	4.9	0.93	5.13	0
357	1	56	163.5	66.6	24.91	86.8	6.2	2.79	5.23	0
358	1	48	166	67.8	24.6	90.8	5.6	1.22	5.3	0
359	1	39	170.5	71.6	24.63	87	5	1.62	5.41	0
360	1	27	170	71.3	24.67	85.1	4.6	1.28	5.7	0
361	2	57	163.5	66.4	24.84	83.8	5.8	1.63	4.86	0
362	2	26	168.5	67.2	23.67	79.8	4.4	0.46	4.03	0
363	2	48	162.5	60.8	23.02	73.5	4.6	0.81	4.23	0
364	2	48	153	58.1	24.82	73	5.1	1.22	4.36	0
365	2	25	152	53.8	23.29	73.5	4.7	1.26	4.88	0
366	2	32	161	45.9	17.71	66	4.5	0.61	4.89	0
367	2	32	162	61.6	23.47	78	5.4	1.05	5.08	0
368	2	53	157	57.6	23.37	86	5.1	2.08	5.17	0
369	2	28	163	51	19.2	68.8	4.32	1	4.9	0
370	1	46	159.5	71	27.91	97.3	7.4	3.18	5.55	1
371	1	43	163	78.2	29.43	102	5.3	3.18	5.09	1
372	1	43	162	67	25.53	78	4.7	1.54	5.21	1
373	1	28	176	70	22.6	85.3	5.2	5.24	5.61	1
374	1	31	166	77.6	28.16	87.7	4.2	0.74	4.68	0
375	1	40	170	66.7	23.08	78.5	5.1	2.86	4.78	0
376	1	34	184.5	78.8	23.15	85.6	4.3	0.69	4.95	0
377	1	25	177	76.3	24.35	83.5	4.6	0.64	5.41	0
378	1	63	159	74	29.27	95.4	4.9	1.77	4.42	0
379	1	44	166	61	22.14	72.2	4.5	1.33	4.38	0
380	1	27	171.5	57.3	19.48	67	4.1	0.73	4.56	0
381	1	52	174.5	67.9	22.3	75	5.1	1.7	4.95	0
382	1	39	164.5	62.8	23.21	85	5.4	1.31	5.04	0
383	1	25	187	84.1	24.05	85.3	5.6	1.75	5.07	0
384	1	48	172.5	85.1	28.6	99	5.7	3.25	5.28	0
385	1	42	173	76.2	25.46	93	4.1	1.73	5.29	0
386	1	31	171.5	62.1	21.11	75.8	5.2	0.75	5.53	0
387	2	49	156	57.6	23.67	81	5.4	5.15	4.72	0
388	2	48	165	60	22.04	79.1	4.9	2.09	5.01	0
389	2	38	159	50.6	20.02	66	5.5	0.97	4.45	0
390	2	64	161	52.9	20.41	76.2	4.9	1.3	4.75	0
391	2	28	152	47.9	20.73	70.1	4.6	1.25	4.88	0
392	2	26	161.5	48.7	18.67	64	5.1	0.75	5.07	0
393	2	30	160	57.3	22.38	82	4.1	0.72	6.43	0
394	2	29	157	56	22.7	72.3	4.47	1.35	4.7	0
395	1	31	165.5	87.3	31.87	106	15.2	5	5.86	1
396	1	45	177	79	25.22	87	5.1	2.53	5.73	1
397	1	49	166.5	97.8	35.28	113	5.5	2.06	5.93	1
398	1	51	162	72	27.43	91.1	6.2	3.15	5.46	1
399	1	42	176	88	28.41	88.2	5.5	1.86	4.85	1
400	1	62	169.5	72.7	25.3	95.4	6	4.12	5.09	1
401	2	38	161	48.4	18.67	66	4.5	0.86	4.56	1
402	1	81	159	54	21.36	80.5	5.2	1.55	4.95	0
403	1	35	167.5	53.8	19.18	70	4.5	1.26	4.95	0
404	1	41	170.5	74.6	25.66	88	5	9.1	6	0
405	1	32	173	56.5	18.88	64.8	4.2	0.61	4.9	0
406	1	28	159	64.3	25.43	80.4	4.1	0.77	5.03	0
407	1	45	172.5	68.6	23.05	80	4	0.46	5.08	0
408	1	52	173	78.5	26.23	93.8	5.4	2.41	5.25	0
409	1	32	179	68.3	21.32	79	4.4	2.86	5.28	0
410	1	38	170.5	67.6	23.25	75.6	4.8	1.17	5.53	0
411	1	32	158.5	49.5	19.7	69	5	1.4	6.57	0
412	1	29	180	64	19.8	83.5	4.67	1.96	4.78	0
413	2	50	155	57.5	23.93	77	5.9	0.57	4.67	0
414	2	26	161	50	19.29	63	3.8	1.04	4.17	0
415	2	38	164	57.9	21.53	78	5.1	0.81	4.33	0
416	2	41	161.5	53	20.32	70	4.9	0.58	4.4	0
417	2	35	154.5	49.6	20.78	64.5	4.7	0.44	4.49	0
418	2	41	152	47.9	20.73	67.5	4.2	0.73	4.63	0
419	2	45	160.5	69.4	26.94	93.5	5.1	1.75	4.8	0
420	1	50	160.5	83.4	32.38	100	5.2	4.9	5.33	1
421	1	37	165	75.1	27.58	93.5	5.4	1.06	4.82	1
422	1	29	165	79.8	29.31	95.3	5.3	1.23	5.78	1
423	1	44	167	64.5	23.13	83.5	4.3	2.01	5.01	1
424	1	29	174	72.8	24.05	87	4.2	1.97	5.3	1
425	1	28	179	97.3	30.37	99.5	4.2	2.08	5.36	1
426	1	42	164	64.8	24.09	86.8	4.5	0.93	5.37	1
427	1	35	175	87.4	28.54	98.2	4.2	1.03	5.6	1
428	2	48	161.5	77.5	29.71	91.5	5.5	1.03	4.9	1
429	1	47	170	71.6	24.78	87	5.3	3.63	5.1	0
430	1	50	166	72.7	26.38	95.8	4.8	1.69	5.5	0
431	1	35	173	75.7	25.29	92	4.1	2.6	4.9	0
432	1	42	174	78.2	25.83	88	4.2	0.78	4.92	0
433	1	40	172	65	21.97	79.5	4.2	1.33	5.22	0
434	2	42	156	50.7	20.83	67.6	4.8	0.5	4.21	0
435	2	37	163.5	57	21.32	70.8	4.8	1.14	4.3	0
436	2	37	163.5	54.7	20.46	66	5.1	0.81	4.34	0
437	2	41	164	54.4	20.23	70.6	4.9	0.65	4.35	0
438	2	39	158	55	22.03	72	5.2	1.09	4.46	0
439	2	29	161	56.7	21.87	78	5.2	0.85	4.61	0
440	2	46	155	62.3	25.93	80.8	5.1	2.11	4.69	0
441	2	25	158	45	18.03	64	4.7	0.84	4.8	0
442	2	25	160	54	21.1	70.1	4.41	0.48	3.8	0
443	1	25	184	98.4	29.06	98	4.1	1.72	5.41	1
444	2	47	161.5	72.7	27.87	81.5	5.3	2.13	4.04	1
445	1	37	165	66.6	24.46	84.5	5.2	2.23	5	1
446	1	46	178	84.8	26.76	92.8	4.9	1.28	4.95	0
447	1	56	166	66.5	24.13	81.4	6.4	2.84	4.25	0
448	1	52	166	70.5	25.58	84.5	6	0.56	4.38	0
449	1	42	173	53.3	17.81	72.9	4.5	0.9	4.76	0
450	1	28	165.5	62.3	22.75	81.2	5.1	2.2	5.15	0
451	1	29	182	85.6	25.84	91.2	4.7	1.34	5.19	0
452	1	31	170	73.4	25.4	85.8	5.2	3.18	5.23	0
453	1	38	166.5	65.8	23.74	84.4	4.1	0.8	5.34	0
454	1	44	161.5	64.6	24.77	91.1	4.6	2.33	5.38	0
455	1	41	178	83	26.2	92.9	5.3	1.93	5.39	0
456	1	51	170.5	80.2	27.59	99.2	5.1	1.27	5.51	0
457	1	37	168.5	58.2	20.5	77	4.3	0.91	6.81	0
458	1	29	181	66	20.1	78.1	4.67	0.58	5.27	0
459	2	42	169.5	61.8	21.51	72	5	0.83	4.37	0
460	2	44	144.5	43	20.59	69.5	5.2	0.34	4.25	0
461	2	40	160	60.2	23.52	79	4.7	0.89	4.37	0
462	2	47	162.5	52.3	19.81	72.3	5.2	0.6	4.39	0
463	2	27	160	57.5	22.46	75	4.6	0.43	4.43	0
464	2	56	150.5	48.3	21.32	69	5.3	0.83	4.45	0
465	2	28	168	63.5	22.5	76	5.2	0.94	4.96	0
466	2	46	165	50.4	18.51	59.5	5.4	1	4.98	0
467	2	38	153	54.2	23.15	73.8	4.4	1.74	5.18	0
468	1	44	174	76.8	25.37	89	4.9	2.08	5.47	1
469	1	30	166	62.8	22.79	84.2	5.1	1.33	5.03	1
470	2	37	155	55.2	22.98	81	5.6	1.65	4.87	1
471	1	60	162	60.4	23.01	78.8	4.5	1.41	4.62	1
472	1	55	166	77.4	28.09	86	4.2	1.09	5.84	1
473	1	78	168	47.7	16.9	73.5	4.7	0.65	5.04	0
474	1	57	166.5	67.8	24.46	68	5.9	1.8	5.26	0
475	1	28	168	66.1	23.42	80.6	4	0.82	4.4	0
476	1	31	166.5	56.6	20.42	71.5	4.5	0.71	4.9	0
477	1	43	171	71	24.28	85.9	4.5	1.28	4.98	0
478	1	52	158	58.1	23.27	83.5	5.4	1.65	5.14	0
479	1	35	170	60.4	20.9	74	5.1	1.47	5.25	0
480	1	31	173	65	21.72	79	4.3	1.54	5.29	0
481	1	27	168	72	25.51	84.5	4.5	1.47	5.61	0
482	1	29	172.5	69	23.19	84.8	4.8	1.64	6.61	0
483	1	30	175	64	20.9	76	4.7	0.97	4.46	0
484	2	55	160	65	25.39	86.6	4.7	1.9	4.94	0
485	2	39	152	43.5	18.83	57.2	4.4	0.49	4.13	0
486	2	47	155	65.2	27.14	82.6	4.9	1	4.39	0
487	2	36	155	40.5	16.86	61.5	5.1	1.33	4.42	0
488	2	44	154	52.2	22.01	69.8	4	1.6	4.67	0
489	2	39	158	55	22.03	72.1	4.9	0.63	4.69	0
490	2	36	157.5	52.9	21.33	73.5	4.8	0.93	4.88	0
491	2	40	165	55.2	20.28	71	5	1.91	5.44	0
492	1	57	182	82	24.76	97.8	5.4	1.41	5.22	1
493	1	61	170	80	27.68	102.1	5.7	2.17	4.94	1
494	1	36	181	91.5	27.93	99.7	5.5	3.05	5.39	1
495	1	45	180	75	23.15	88.5	4.3	1.84	4.51	1
496	1	37	165	61.6	22.63	75	4.3	1.28	5.06	1
497	1	30	176	77	24.9	92	4.72	2.91	4.99	1
498	1	73	173	61.7	20.62	85	5.5	2.38	4.64	0
499	1	41	170	79.2	27.4	91.2	4.6	0.3	4.72	0
500	1	55	173	80.1	26.76	93	5	2	5.21	0
501	1	34	170	65	22.49	76	5.2	0.92	4.61	0
502	1	48	173	69.8	23.32	92	5.3	5.58	4.77	0
503	1	49	165	62.1	22.81	82.6	4.7	1.01	4.79	0
504	1	37	172.5	66.7	22.42	83	5.1	1.14	4.81	0
505	1	35	169	64.9	22.72	75	4.6	0.46	5.28	0
506	1	41	168	71.5	25.33	92.1	4.9	2.05	5.65	0
507	1	36	175	71.5	23.35	75.2	4.5	0.33	5.7	0
508	1	27	165.5	52.8	19.28	67.5	4.7	1.2	6.4	0
509	2	48	162	50	19.05	86	4.7	0.92	3.99	0
510	2	31	158	60.3	24.15	75.4	3.7	1.11	4.26	0
511	2	32	164.5	47.7	17.63	62.7	4.7	0.46	4.6	0
512	2	42	158	62.8	25.16	79.3	5.3	0.93	4.73	0
513	2	29	157	51.6	20.93	73.2	5	1.8	4.79	0
514	2	25	164	54	20.08	67.2	4.9	0.51	5	0
515	2	31	154	66.5	28.04	92.5	5	1.13	6.12	0
516	1	33	166	84.4	30.63	96	10	2.4	4.74	1
517	1	56	175	77	25.14	99.8	6.5	2.59	5.84	1
518	1	57	170	70	24.22	86	4.9	0.8	4.82	1
519	1	36	176	87.7	28.31	96.3	6.2	4.56	5.12	1
520	1	54	176	74.7	24.12	85.5	4.2	1.26	5.72	1
521	1	26	175	84	27.4	93	3.74	0.81	5.76	1
522	2	51	159	73.4	29.03	85.2	4.9	1.65	4.37	1
523	1	62	162	68	25.91	90	5.8	1.1	5.43	0
524	1	47	163	64.5	24.28	87.8	4.6	2.06	5.09	0
525	1	39	169.5	72.7	25.3	83.7	5.2	1.09	5.31	0
526	1	50	170	81	28.03	94.8	4.7	1.1	5.59	0
527	1	50	169.5	79.4	27.64	87.8	4.7	0.82	4.36	0
528	1	30	181	77.3	23.6	86.5	4.7	1.97	4.43	0
529	1	26	172	61.4	20.75	68.8	5	0.59	4.67	0
530	1	36	180	72	22.22	79.2	4.4	0.83	4.71	0
531	1	26	175	62	20.24	68.5	6.3	1.71	5.32	0
532	1	34	168	61	21.61	79.1	4.9	0.77	5.53	0
533	1	42	178	87	27.46	92	5.8	1.53	5.82	0
534	2	35	150	46	20.44	64	3.8	0.87	4.31	0
535	2	40	158.5	54.7	21.77	76.5	4.7	0.76	4.62	0
536	2	26	167	55.2	19.79	64	4.8	0.64	4.64	0
537	2	33	159.5	53.8	21.15	65.5	5	0.5	4.68	0
538	2	35	164	51.9	19.3	71.4	3.2	0.69	4.8	0
539	2	24	167.5	54	19.25	66.8	4.5	0.82	4.8	0
540	2	41	158	61	24.44	77.4	5	1.59	5.47	0
541	1	40	160.5	67.6	26.24	84	5.3	1.69	5.66	1
542	1	40	166	74	26.85	88	5.2	2.29	4.65	1
543	1	42	165	69.8	25.64	85	5.1	1.45	5.26	1
544	1	48	171	83.4	28.52	95	4.8	1.9	5.3	1
545	1	39	168	74.4	26.36	93.8	4.5	1.2	5.34	1
546	1	25	165	82	30.1	98.2	4.2	1.7	5.47	1
547	1	30	170	70	24.22	88.5	4.7	1.88	5.07	0
548	1	42	169.5	73.9	25.72	89.2	5.2	2.03	5.14	0
549	1	39	168	82	29.05	89.1	4.6	1.9	5.81	0
550	1	63	169	79.5	27.84	103	6.9	2.35	5.09	0
551	1	46	160.5	79.3	30.78	102.8	5.5	1.68	5.39	0
552	1	36	162.5	65.1	24.65	87.7	4.9	2.06	4.65	0
553	1	31	173.5	52.7	17.51	68	5	1.19	5.09	0
554	1	34	173.5	70	23.25	85.7	5.1	2.45	5.24	0
555	1	37	161.5	73	27.99	90.5	5.2	1.97	5.38	0
556	1	36	175	71	23.18	81	3.5	1.17	5.56	0
557	1	33	164.5	50.2	18.55	63.5	4.8	0.88	5.74	0
558	1	29	168	74.6	26.43	87.1	4.6	0.6	6.87	0
559	2	47	162	61	23.24	80.1	4.6	1.03	4.91	0
560	2	45	153.5	45.1	19.14	66.5	4.7	0.54	5.08	0
561	2	34	165.5	51.9	18.95	66.5	4.7	1.28	4.04	0
562	2	46	161	60	23.15	75.1	5	1.22	4.15	0
563	2	52	156	59.8	24.57	86.5	5.8	1.26	4.41	0
564	2	45	162	55.3	21.07	70.4	5	0.97	4.44	0
565	2	25	162	47	17.91	65	4.5	1.42	4.58	0
566	1	68	166.5	76.8	27.7	100	13.7	4.17	5.47	1
567	1	39	165	82.7	30.38	100.5	7	3.59	5.1	1
568	1	37	172	86	29.07	96.5	4.4	2.07	6.98	1
569	1	43	176	80	25.83	97.9	4.5	1.23	4.86	1
570	1	44	163	74.2	27.93	90.2	3.4	2.42	5.12	1
571	1	40	178	89.9	28.37	98	5.2	1.07	5.52	1
572	1	42	173.5	74.6	24.78	93.2	5	3.28	5.53	1
573	1	65	169.5	75.1	26.14	95	5.2	1.09	4.76	1
574	1	36	161	57.7	22.26	81	7.5	4.78	5.29	0
575	1	36	161	57.7	22.26	81	7.5	4.78	5.29	0
576	1	28	175	97	31.7	107.4	3.6	1.47	5.42	0
577	1	27	171	84	28.73	70	3.8	0.8	5.23	0
578	1	32	177	80	25.54	95	5.2	5	5.33	0
579	1	30	169	60.3	21.11	69	4.4	2.43	4.45	0
580	1	29	176.5	74.1	23.79	86.5	4	0.98	4.78	0
581	1	41	170	59.7	20.66	74.8	4.8	0.66	4.86	0
582	1	26	163.5	52.5	19.64	73.6	5.6	0.78	4.96	0
583	1	35	180.5	85.5	26.24	95.4	4.7	1.27	5.3	0
584	1	52	168	54.7	19.38	71	4.2	0.54	5.49	0
585	1	29	171	68.9	23.56	81.6	4.9	0.88	5.66	0
586	2	61	152	54.8	23.72	85.8	4.5	1.12	4.36	0
587	2	27	160	51	19.92	66	4.5	0.36	4.07	0
588	2	31	164	53.3	19.82	69	4.3	0.49	4.56	0
589	2	37	155	55.3	23.02	77.4	4.5	0.59	4.58	0
590	2	47	153	58.1	24.82	69.8	5.7	1.06	4.74	0
591	2	42	158	54.8	21.95	76	4.5	0.78	5.36	0
592	1	47	164.5	83	30.67	108.8	7.4	1.42	5.47	1
593	1	57	170	70	24.22	96.1	6.5	2.06	4.67	1
594	1	26	171	76.5	26.16	86	5.2	2.48	6.1	1
595	1	36	173	80.2	26.8	98	5.2	1.63	4.79	1
596	1	32	172	80	27.04	89.5	5.1	2.33	5.41	1
597	1	51	170	66.5	23.01	82.3	3.4	1.61	5.9	1
598	1	27	176	80	25.8	98.8	5.17	1.93	5.1	1
599	2	58	153	64.1	27.38	89.2	5.1	2.25	6.2	1
600	2	36	168	54	19.13	69.5	4.1	0.5	4.52	1
601	1	42	162	53.1	20.23	72.5	4.3	1.24	4.31	1
602	1	41	172	78.5	26.53	95	5	1.96	4.41	0
603	1	46	174.5	78	25.62	90	4.6	6.8	4.75	0
604	1	61	159	55.3	21.87	76.5	5.4	2.04	4.97	0
605	1	28	164.5	70.2	25.94	79.9	4.9	1.21	5.11	0
606	1	31	170.5	62.6	21.53	74.5	5.1	0.47	5.19	0
607	1	28	173	78.6	26.26	88.4	4.2	0.65	5.3	0
608	1	27	162.5	51.8	19.62	72	5	0.86	5.34	0
609	1	26	176	67.7	21.86	80.4	4.9	1.66	5.4	0
610	2	47	167	62.5	22.41	78.5	5	1.46	4.44	0
611	2	49	161.5	54.8	21.01	71	4.9	0.6	4.07	0
612	2	54	155	46	19.15	70	5.3	1.13	4.46	0
613	2	26	165	54	19.83	75.3	4.3	1.17	4.29	0
614	2	26	153.5	48.7	20.67	64.5	4.5	1	4.56	0
615	2	37	150	58	25.78	78	3.9	1.4	4.66	0
616	2	36	161.5	50.5	19.36	69.2	4	0.54	4.76	0
617	2	31	165	57.5	21.12	70.5	4.8	1.41	6.4	0
618	1	40	178	81	25.56	91.8	7.4	3.97	5.28	1
619	1	57	163	70.3	26.46	90	5.2	2.29	5.65	1
620	1	27	179	74.5	23.25	84	4.3	3.31	4.71	1
621	1	46	170	78	26.99	97.1	6.5	3.57	5.02	1
622	1	30	176	77.2	24.92	88.5	4.8	1.18	5.05	1
623	1	35	172.5	83.7	28.13	94.8	5.2	7.58	5.08	1
624	1	27	171	85.1	29.1	100	4.2	1.49	5.4	1
625	2	48	159	57.2	22.63	81.5	5.8	0.93	4.47	1
626	2	38	164	68.4	25.43	88.6	4.7	0.57	4.53	1
627	2	51	164	55	20.45	78.7	4.7	1.45	4.96	1
628	1	57	163	70.2	26.42	92.5	5.9	1.23	5.05	1
629	1	26	162.5	67.8	25.68	82	4.9	0.77	5.26	1
630	1	35	171	80.6	27.56	97.8	5.1	3.04	6.2	1
631	1	62	175	80	26.12	88	5.3	0.73	5.45	0
632	1	53	176	76.8	24.79	95.7	4.7	3.37	4.44	0
633	1	43	163.5	58	21.7	79.8	5.2	0.83	4.97	0
634	1	33	177.5	67.7	21.49	72.2	3.7	1.28	5.14	0
635	1	44	165	65.9	24.21	79.4	3.5	2.54	5.25	0
636	1	38	166	65.7	23.84	81	4.3	1.66	5.5	0
637	1	40	166.5	72.3	26.08	86.5	5	2.64	5.85	0
638	2	46	166	67.3	24.42	80.5	4.4	1.94	3.95	0
639	2	50	151	51.3	22.5	73.4	5.1	0.6	3.95	0
640	2	30	163	55.2	20.78	78.3	5	0.26	4.32	0
641	2	26	162	58.6	22.33	71.5	4.8	1.07	4.48	0
642	2	27	161	47.2	18.21	70.5	4.7	0.66	4.52	0
643	2	27	161	49	18.9	65	4.26	1.45	4.48	0
644	1	48	180.5	76.6	23.51	90.6	7.5	4.51	5.44	1
645	1	55	170	80	27.68	97.5	8.5	2.18	5.59	1
646	1	36	177.5	83.5	26.5	100	4.3	2.53	5.53	1
647	1	43	164	66	24.54	86.7	5.3	2.57	5.51	1
648	1	56	161	65.4	25.23	88.5	4.8	2.22	6.24	1
649	2	48	159	76.2	30.14	102	5.3	1.32	4.26	1
650	2	60	160	61.1	23.87	78.5	5.9	1.07	4.63	1
651	1	56	153.5	51.2	21.73	79	6.6	2.21	5.38	1
652	1	52	171.5	66.8	22.71	83.3	5	0.72	4.7	1
653	1	24	181	87	26.6	93	4.51	1.74	5.07	1
654	1	34	171	66.9	22.88	91	4.8	2.38	5.42	0
655	1	48	172	72.9	24.64	88	4.9	1.92	5.44	0
656	1	52	178	64.7	20.42	80	4.5	1	4.45	0
657	1	38	172.5	70	23.52	86	4.9	0.8	5.07	0
658	1	51	173	67.5	22.55	87.5	5	1.69	5.35	0
659	1	34	170.5	63.9	21.98	72.4	4	0.84	5.36	0
660	1	31	170.5	62.6	21.53	75	4.7	0.94	5.41	0
661	1	26	173.5	72.7	24.15	86	5.2	2.86	5.82	0
662	2	48	155.5	52.1	21.55	71	4.8	1.67	4.36	0
663	2	60	150	44.3	19.69	70.4	4.6	0.99	4.43	0
664	2	35	154	54	22.77	76.3	4.8	1.3	4.62	0
665	2	24	168	44.3	15.7	61.9	5.2	0.95	4.63	0
666	2	34	160.5	69.7	27.06	85.7	5	0.76	4.98	0
667	2	42	157	51	20.69	69.6	4.5	0.94	5.06	0
668	1	60	162	66.2	25.22	87	7.9	1.89	6.06	1
669	1	42	175	79.6	25.99	92.1	4.2	5.19	5.05	1
670	1	55	173	82	27.4	96	5	3.97	5.08	1
671	1	45	164	64.2	23.87	87	5.4	1.17	5.47	1
672	1	30	170.5	84.7	29.14	104	4.6	3.03	5.53	1
673	1	38	172	82.8	27.99	97.9	6.2	1.88	5.55	1
674	1	62	166.5	58.5	21.1	80.1	6.4	0.65	4.89	0
675	1	38	157.5	51	20.56	72.5	5.1	1.33	5.64	0
676	1	30	170	72	24.91	85.5	4.5	0.84	4.91	0
677	1	61	173	73.1	24.42	91	4.2	1.28	4.99	0
678	1	23	178	75.7	23.89	86.3	4.9	0.68	5.05	0
679	1	35	175	70.1	22.89	82.5	3.8	1.91	5.11	0
680	1	35	173	70	23.39	81	4.7	0.92	5.37	0
681	1	32	166.5	77.4	27.92	93.4	5.1	1.23	5.41	0
682	1	26	167	70.8	25.39	76	4.4	1.82	5.52	0
683	1	31	174	60	19.82	68.5	4.7	1.14	6.05	0
684	1	42	168	64.9	22.99	84	4.7	1.24	6.53	0
685	1	24	186	76	22	84.2	4.29	0.95	4.72	0
686	2	36	156	50.5	20.75	69.4	4.9	0.84	4.26	0
687	2	43	167.5	57.2	20.39	72.6	5	0.62	4.33	0
688	2	26	166	53.7	19.49	69.5	4.4	0.65	4.47	0
689	2	47	160	55	21.48	72	5.8	1.25	4.48	0
690	2	26	162.5	59.5	22.53	68.5	3.8	0.37	4.55	0
691	2	43	160	60.2	23.52	86	4.9	1.99	4.8	0
692	2	48	158	60	24.03	82.9	5.6	0.73	5.1	0
693	1	53	167	73.4	26.32	95.4	4.2	4.64	5.19	1
694	1	43	174	83.2	27.48	99.7	5.2	0.68	4.3	1
695	1	57	170.5	72.2	24.84	87	5	2.91	4.97	1
696	1	28	167	64	22.95	81.9	4.5	1.46	5.39	1
697	1	39	168.5	88.4	31.14	105.5	5.1	3.11	6.53	1
698	2	42	157	71.9	29.17	86	5.8	1.7	4.76	1
699	2	58	164.5	77.3	28.57	94.2	5.5	1.76	4.28	1
700	2	65	159	58.1	22.98	80	8.5	2.18	4.34	1
701	2	47	151	45	19.7	72.5	5.55	3.18	4.63	1
702	1	41	168	80.4	28.49	95.5	6.1	1.77	5.38	0
703	1	44	163	59.8	22.51	84.3	5.5	1.3	5.45	0
704	1	39	170	68.3	23.63	85.5	4.4	1.63	5.04	0
705	1	39	169	66.5	23.28	84.5	5.6	2.63	5.05	0
706	1	33	172	75.7	25.59	94.2	5.4	1.41	5.09	0
707	1	49	166.5	70.4	25.39	92	5.6	1.53	5.45	0
708	1	30	175	78.7	25.7	86.5	5.2	2.26	5.48	0
709	1	33	174	68.6	22.66	84	4.7	1.75	5.81	0
710	2	48	164	62.4	23.2	80	5.2	1.17	4.92	0
711	2	60	150	49.7	22.09	78	5.4	2.13	4.31	0
712	2	48	157	54.1	21.95	74.2	4	0.65	4.35	0
713	2	41	163.5	61.3	22.93	81.2	4.3	1.11	4.42	0
714	2	25	163	47	17.69	62	5.2	0.64	4.48	0
715	2	41	158.5	44.5	17.71	66	6.6	1.14	4.8	0
716	2	46	162	64.3	24.5	85.6	6.4	1.79	4.87	0
717	2	35	159	48	18.99	69.5	5.7	0.66	5.07	0
718	1	49	168	60.5	21.44	85.2	7.3	1.95	5.18	1
719	1	33	167	67	24.02	83.1	7.6	2.65	5.31	1
720	1	57	167	65.7	23.56	79.5	5	0.8	4.93	1
721	1	29	177	87	27.77	96.7	5.3	1.57	5.29	1
722	1	24	174	81.8	27.02	91.8	4.4	1.19	4.77	1
723	2	55	160	58.4	22.81	80	4.7	1.88	4.5	1
724	1	55	170	72.5	25.09	74.3	5	0.64	4.16	0
725	1	34	173	69.7	23.29	81.8	4.8	0.74	4.65	0
726	1	27	166.5	80.1	28.89	95.2	5.4	1.59	4.91	0
727	1	29	174	58.3	19.26	69.2	4.1	0.52	5.11	0
728	1	53	170	68.8	23.81	85.3	5.6	1.33	5.2	0
729	1	32	174	67	22.13	89	5.3	2.02	5.3	0
730	1	45	171.5	69.4	23.6	84.5	5.2	1.42	5.51	0
731	1	40	171	69	23.6	81.8	5.1	1.57	5.59	0
732	2	74	157	58.2	23.61	87	5.2	1.88	4.45	0
733	2	47	155.5	52.4	21.67	69.4	4.5	0.57	3.85	0
734	2	49	158.5	53.3	21.22	68.8	3.8	0.78	4.1	0
735	2	39	152.5	64.7	27.82	86.2	4.8	0.75	4.27	0
736	2	40	160	60.7	23.71	75.5	5.5	1	4.35	0
737	2	67	160	53.2	20.78	74	4.1	0.9	4.44	0
738	2	43	162	49	18.67	67.3	5.4	0.59	4.44	0
739	2	44	150.5	50.3	22.21	72	6.3	3.48	4.86	0
740	2	29	157	42	17	62	4.65	0.62	4.34	0
741	1	48	175.5	83.6	27.14	94	5.2	1.25	5.34	1
742	1	61	173	73.2	24.46	91	4.4	0.95	4.37	1
743	1	43	167	69.9	25.06	86.5	5	1.32	5.16	1
744	1	32	163.5	71.1	26.6	91	5.1	1.79	5.18	1
745	1	37	169.5	70.9	24.68	85	4.8	2.89	5.24	1
746	1	55	162	67.1	25.57	89.1	4.7	2.13	4.64	0
747	1	33	166	59.5	21.59	72.6	4.7	1.31	4.66	0
748	1	43	170	74	25.61	94	5.9	1.24	4.72	0
749	1	62	174	73.7	24.34	90	4.8	1.37	4.75	0
750	1	35	175.5	72.3	23.47	82.4	5.5	2.39	4.97	0
751	1	40	161	58.9	22.72	74.4	4.6	1.82	5.03	0
752	1	32	175	75	24.49	88	4.1	0.79	5.13	0
753	1	30	184	77	22.74	83.6	5.2	0.76	5.13	0
754	1	28	170	65	22.49	67.8	5.2	2.86	5.64	0
755	1	39	165	70.2	25.79	89.5	5	1.4	6.41	0
756	2	50	149.5	63.5	28.41	89.5	5	1.12	5.19	0
757	2	43	160	55	21.48	72.8	4.8	0.57	4.03	0
758	2	31	158.5	58.5	23.29	77.1	4.8	0.37	4.34	0
759	2	47	156	53.1	21.82	66	4.3	0.64	4.35	0
760	2	36	159	57.6	22.78	74.5	5.1	0.64	4.39	0
761	2	47	155	51	21.23	72.8	6.6	0.45	4.48	0
762	2	30	152	45	19.48	65.4	4.3	0.74	4.54	0
763	2	42	166	53.6	19.5	70	5.5	1.21	4.53	0
764	1	42	180	94.7	29.23	101.8	5.4	1.52	4.14	1
765	1	38	162	70.2	26.75	85	4.7	0.92	5.95	1
766	1	30	159	67.1	26.54	86	5.3	0.79	5.31	1
767	1	43	173	72	24.06	84	4.9	1.67	5.51	1
768	2	44	151	80.1	35.13	114	9.4	2.19	5.03	1
769	1	46	164	47.7	17.73	85.9	4.8	1.48	5.21	1
770	1	39	175.5	73.8	23.96	82.7	6.3	2.89	5.62	1
771	1	44	168	78	27.64	98.4	6.2	3.02	5.23	0
772	1	59	165	55.6	20.42	72.3	4.6	0.82	4.66	0
773	1	35	177	74.9	23.91	81.1	4.9	2.06	4.95	0
774	1	33	170	65.5	22.66	81.2	5	0.74	5.32	0
775	2	39	165	66.5	24.43	80.4	4.6	1.4	4.71	0
776	2	46	154	60.4	25.47	80.8	4.7	0.77	4.77	0
777	2	40	157	51.6	20.93	67.7	4.2	0.78	4.26	0
778	2	48	157	58.3	23.65	75.8	4.7	1.6	4.4	0
779	2	49	165	65.7	24.13	87.8	4.3	0.67	4.46	0
780	2	43	161.5	49.6	19.02	71.1	4.4	1.12	4.54	0
781	2	40	160	52.5	20.51	69.3	5.3	0.73	4.58	0
782	2	50	155	63	26.22	84	4.9	0.65	4.67	0
783	2	36	154	46.9	19.78	69.5	4.5	0.81	4.81	0
784	2	23	166	50.7	18.4	64	4.2	0.47	4.9	0
785	2	45	153	53	22.64	70	5	1.42	4.92	0
786	2	35	162.5	53.4	20.22	70	5.6	1.23	4.94	0
787	2	35	158	53	21.23	70	6	0.78	5.59	0
788	2	26	151	44	19.3	70.2	4.35	0.64	4.62	0
789	1	34	175	80.3	26.22	92.1	5.6	2.99	5.12	1
790	1	28	169.5	79	27.5	93.8	4.9	1.74	5.38	1
791	1	72	153	60	25.63	96.7	5.6	0.96	4.3	1
792	1	34	171	75.8	25.92	92.2	4.8	5.15	5.08	1
793	1	34	177	85	27.13	94	4.3	1.78	4.98	0
794	1	47	176.5	76.9	24.69	87.5	5.2	1.95	4.83	0
795	1	28	172.5	63	21.17	74.8	3.8	0.8	4.49	0
796	1	35	175	60	19.59	80.2	4.7	1.76	5.1	0
797	1	32	168	73	25.86	87.5	4.9	0.89	5.14	0
798	1	35	166.5	69.3	25	86.5	4.8	4.7	5.22	0
799	1	48	170.5	72.6	24.97	84	4.8	0.94	5.3	0
800	1	43	172	67	22.65	78.5	5.2	2.14	6.43	0
801	2	36	167	59.9	21.5	78.6	4.53	0.57	4.29	0
802	2	36	155	67.6	28.14	88.5	4.2	0.81	3.69	0
803	2	34	164	54	20.08	74.5	5.3	0.63	4.27	0
804	2	35	175	66.8	21.81	78	4.4	0.84	4.35	0
805	2	31	155	47.1	19.6	69.1	5.1	1.06	4.39	0
806	2	29	160	53.3	20.82	69	5.1	0.68	4.43	0
807	2	40	160	51	19.92	72.1	4.9	1.22	4.43	0
808	2	41	158	44.5	17.83	69	5.3	0.61	4.47	0
809	2	27	163	49.7	18.71	60.4	4.5	0.72	4.63	0
810	2	34	155.5	52	21.51	68	5.1	1.72	4.83	0
811	2	36	156	44.9	18.45	62.3	5.6	0.51	4.87	0
812	1	44	168	100.7	35.68	120.3	7.4	0.67	5.46	1
813	1	40	175	77.7	25.37	88.7	4.9	4.44	5.47	1
814	1	35	167	95	34.06	106.3	4.5	1.69	5.57	1
815	1	40	166.5	77.3	27.88	94	4.4	2.06	5.36	1
816	1	35	172	74.4	25.15	89	4.8	2.36	5.55	1
817	1	31	170	79.5	27.51	98	5.1	2.58	4.88	1
818	1	34	178.5	73.7	23.13	89.3	4.8	1.25	4.58	0
819	1	29	164	50	18.59	65.6	4.6	0.89	4.69	0
820	1	35	174	68	22.46	83.9	5.1	0.69	4.94	0
821	1	49	170	71.3	24.67	87.5	4.5	1.66	5	0
822	1	28	172.5	54.5	18.32	70.8	4.3	0.88	5.11	0
823	1	39	172	62	20.96	79.3	5	0.9	5.22	0
824	1	32	181	85	25.95	90.6	4.8	0.91	5.36	0
825	1	28	167	66.3	23.77	76.5	4.8	1.21	5.37	0
826	2	51	158.5	52.2	20.78	75.9	4	0.83	3.84	0
827	2	27	159.5	43.7	17.18	61	4.5	0.58	4.16	0
828	2	35	158	63.3	25.36	78	4.9	1.14	4.4	0
829	2	41	152	49.7	21.51	73.3	4.6	1.21	4.59	0
830	2	34	158	49.7	19.91	67.6	4.8	0.46	4.6	0
831	2	48	163	65.9	24.8	81.3	4.7	0.95	4.62	0
832	2	29	156	50	20.55	68	5	0.6	4.74	0
833	2	39	161	57.1	22.03	75.7	4.2	0.64	4.88	0
834	2	30	156	49.1	20.18	66	5	1.81	4.97	0
835	2	29	161.5	54.3	20.82	70.4	4.5	0.73	5.06	0
836	2	28	148	43.1	19.68	62	5.2	1.1	5.35	0
837	2	34	162	58.5	22.3	76.1	4.16	0.8	4.58	0
838	1	42	181	89.7	27.38	106.5	5	3.07	5.48	1
839	1	62	160	73.8	28.83	93.6	5.8	1.37	5.7	1
840	1	35	175.5	77.2	25.06	101.5	4.9	1.8	4.86	1
841	1	47	163	78	29.36	102.7	5.1	1.83	5.13	1
842	1	58	172	78.3	26.47	82.8	5.3	3.31	5.41	1
843	2	59	151	55	24.12	80.5	6	1.77	5.27	1
844	2	45	162	67.5	25.72	90.8	4.2	0.92	4.4	1
845	1	36	178.5	82.8	25.99	90	4.1	1.36	5.43	0
846	1	29	171.5	63.1	21.45	77.2	4.2	0.59	4.82	0
847	1	35	170	53	18.34	71.2	4.4	0.79	4.84	0
848	1	27	170	59.5	20.59	76.4	5.1	1	4.85	0
849	1	49	173.5	82.1	27.27	97.3	5.6	1.7	5.08	0
850	1	36	172	61	20.62	81.2	4.7	2.17	5.09	0
851	1	37	175	73	23.84	81.5	5.2	0.9	5.14	0
852	1	49	165	63	23.14	86.5	4.9	1.72	5.25	0
853	1	32	172	62.1	20.99	75	6	0.93	5.39	0
854	1	33	170	71	24.57	82	5.1	0.92	5.49	0
855	1	29	175	80.6	26.32	83.5	3.9	2.14	5.55	0
856	2	43	158.5	58.1	23.13	78.4	4.9	1.66	5.07	0
857	2	35	157.5	55.3	22.29	68.8	4.7	0.82	4.13	0
858	2	27	152.5	45.9	19.74	66	4.3	0.82	4.73	0
859	2	33	160	55	21.48	72.5	4.4	0.46	4.77	0
860	2	47	162	70	26.67	79.2	4.9	1.2	4.78	0
861	2	35	159	55	21.76	75	4.5	0.42	5.76	0
862	2	45	161	48.3	18.6	67	4.09	0.59	4.22	0
863	1	46	172	82.9	28.02	91.1	5.2	2.96	5.33	1
864	2	33	149	60	27.03	81	5	2.41	4.27	1
865	2	31	163	70.5	26.53	87	4.8	2.55	4.81	1
866	1	37	168	81.6	28.91	99.5	5.5	1.85	5.06	1
867	1	24	182.5	101.4	30.44	104	4.5	1.04	5.07	1
868	1	37	169	60	21.01	65.6	4.5	0.63	5.37	1
869	2	49	168	77	27.28	90	5.1	1.78	4.63	1
870	1	59	170	74	25.61	90.8	5.3	1.14	5.42	0
871	1	65	171	63	21.55	77.5	5.5	1.21	4.88	0
872	1	27	166	64.1	23.26	81.8	4.4	1.09	4.63	0
873	1	46	172	74.5	25.18	80.1	4.8	0.94	4.67	0
874	1	42	167	66.7	23.92	84.9	4.9	2.86	4.76	0
875	1	26	172	68	22.99	80.8	4.8	1.7	4.81	0
876	1	35	176	77.5	25.02	87.5	4.2	2.6	5.01	0
877	1	56	170	69	23.88	85.5	4.4	1.02	5.18	0
878	1	26	160.5	55.1	21.39	73.1	3.7	1.01	5.24	0
879	1	34	164	77.8	28.93	95.5	5.2	3.51	5.39	0
880	2	33	158	64	25.64	77	4.9	1.82	4.52	0
881	2	40	150	43.3	19.24	61	4.4	0.5	3.99	0
882	2	44	166.5	60.9	21.97	72.1	5	1.17	4.03	0
883	2	39	149.5	66.4	29.71	96.8	5	1.72	4.3	0
884	2	37	150	53.9	23.96	67.1	4.9	1.25	4.37	0
885	2	30	154	50	21.08	67	4.2	1.02	4.41	0
886	2	35	158	45	18.03	63	6.3	1.52	5.14	0
887	2	33	148	53.7	24.5	81.6	5.1	3.69	4.38	0
888	1	59	170	71	24.57	88.5	7.6	2.09	5.79	1
889	2	41	171.5	66.8	22.71	76.5	4.7	1.66	4.34	1
890	2	30	160.5	70.4	27.33	85.5	5	0.79	5.02	1
891	2	44	154	55	23.19	81	4.6	0.58	4.39	1
892	1	60	170	70	24.22	92.1	5.8	2.07	5.18	0
893	1	48	176	91	29.38	97.8	6	3.54	4.59	0
894	1	47	170	56	19.38	69.5	4.7	0.88	4.59	0
895	1	34	177	60	19.15	74	4.7	0.47	4.84	0
896	1	31	173	59	19.71	77.1	4.2	0.88	4.89	0
897	1	51	168.5	66.5	23.42	86	4.8	1.08	4.96	0
898	1	27	170	77	26.64	89	4.4	1.22	5.05	0
899	1	49	163	75.7	28.49	94.6	5.5	4.23	5.54	0
900	1	29	171.5	81.6	27.74	86	4.7	1.04	5.98	0
901	2	37	152	45.1	19.52	65	4.9	0.53	4.12	0
902	2	44	152	45.4	19.65	65.3	4.9	1.04	4.33	0
903	2	25	155	46.8	19.48	62.1	4	0.61	4.36	0
904	2	34	151	43.7	19.17	69.5	5	0.99	4.36	0
905	2	30	156	47	19.31	62	5	0.63	4.48	0
906	2	36	157	53.8	21.83	72	4.5	0.91	4.62	0
907	2	30	147	45.6	21.1	65	4.7	0.59	4.76	0
908	2	41	157.5	56	22.57	75.3	4.6	1.06	4.87	0
909	2	23	159	58	22.94	74.8	4.7	0.8	5.06	0
910	2	28	159	58.9	23.3	79.1	4.5	0.98	5.07	0
911	2	51	156	56.2	23.09	76.8	5.1	1.09	5.67	0
912	2	24	157	44.4	18	66.8	4.14	1.35	4.67	0
913	1	58	166	75	27.22	93.8	7.3	2.71	4.84	1
914	1	38	177.5	82	26.03	93	18.4	3.51	5.83	1
915	1	40	161.5	61.8	23.69	84.5	4.5	1.64	4.82	1
916	2	43	162	59.5	22.67	76	7.4	2.01	4.45	1
917	2	40	161	60.1	23.19	79.5	4.3	0.77	4.35	1
918	1	44	175	64.3	21	74.6	5	0.89	4.5	0
919	1	30	167	60.7	21.76	79.5	5.1	1.24	4.85	0
920	1	66	170	80	27.68	97.2	5.1	1.3	4.86	0
921	1	44	178	77.9	24.59	97.2	5	1.81	4.88	0
922	1	29	162	57	21.72	76.5	5.7	1.05	4.93	0
923	1	56	178	77.5	24.46	85	4.5	1.49	5.27	0
924	1	45	182.5	93.8	28.16	106.7	4.7	1.01	5.29	0
925	1	38	162.5	72.8	27.57	85.8	3.8	4.21	5.38	0
926	1	51	168	56.6	20.05	74	5	0.69	5.4	0
927	1	29	171	77	26.33	92.5	5.5	1.08	5.45	0
928	1	38	175	75.7	24.72	82.5	4.5	1.48	5.7	0
929	2	56	150	45	20	69	4.8	1.77	4.61	0
930	2	42	161.5	59.9	22.97	71	4.6	0.95	4.05	0
931	2	27	167.5	63.8	22.74	78.2	4.6	1.4	4.05	0
932	2	47	147	47	21.75	69.9	4.5	1.26	4.45	0
933	2	33	152.5	52.2	22.45	72.5	4.3	0.61	4.71	0
934	2	28	156.5	53.5	21.84	69.5	5.2	0.76	4.74	0
935	2	29	168	51.5	18.25	65.8	4.4	0.79	4.96	0
936	2	33	154.5	41.2	17.26	60.1	4.2	0.72	5	0
937	2	41	159	54.9	21.72	77	4.7	0.83	5.6	0
938	2	30	163	65.8	24.77	80.5	4.8	1.01	6.5	0
939	2	28	157	50.2	20.4	69.4	4.01	0.88	4.54	0
940	1	46	170	90.2	31.21	101.8	5.9	1.97	4.65	1
941	1	57	165	72	26.45	86	4.7	3.42	6.41	1
942	1	31	171.5	77	26.18	87.7	4.3	2.21	5.65	1
943	1	34	164.5	70.1	25.91	78.3	5.4	2.47	5.7	1
944	2	41	158	73.5	29.44	96	6.8	0.96	4.43	1
945	2	47	160	69	26.95	84.6	6.3	1.38	4.86	1
946	2	48	160.5	48.8	18.94	65.8	4.6	0.63	4.24	1
947	2	57	165	70	25.71	86.7	4.8	1.11	4.63	1
948	1	50	167.5	73	26.02	99	13.5	4.5	4.9	0
949	1	36	167	64.1	22.98	81.7	5.1	2.14	4.96	0
950	1	41	168	68.2	24.16	91	4.4	0.88	5.05	0
951	1	38	177.5	79.4	25.2	86	4.5	1.16	5.49	0
952	1	31	174.9	73.7	24.09	86	5.4	1.38	5.29	0
953	1	55	166	58.2	21.12	83.8	5.1	0.8	6.08	0
954	2	72	149	40.8	18.38	76.1	6	1.83	5.12	0
955	2	37	162.5	62.6	23.71	82.4	4.5	1.04	4.28	0
956	2	40	161	53	20.45	69	4.5	0.81	4.47	0
957	2	41	156.5	52.6	21.48	71.5	4.9	0.68	4.55	0
958	2	34	152	48.9	21.17	68	4	0.3	4.55	0
959	2	31	160	50	19.53	64	4.7	0.79	4.62	0
960	2	34	149	56	25.22	75	5	1.59	4.91	0
961	2	41	158	65.3	26.16	76.5	5.4	1.17	5.02	0
962	2	28	168	50.8	18	68	4.9	0.48	5.45	0
963	2	25	158	43.2	17.3	63.7	3.91	0.7	4.38	0
964	1	40	173	84	28.07	98	6	4.86	5.62	1
965	2	47	161	71.9	27.74	91	5.1	1.25	5.02	1
966	2	51	162	74.3	28.31	89.2	4.8	1.3	4.82	1
967	1	43	176.5	78.6	25.23	84.6	5.2	1.14	5.17	1
968	2	48	159	58.3	23.06	75	4.6	0.74	4.7	1
969	1	36	172	73.7	24.91	81	5	1.02	5.59	0
970	1	47	162	51.9	19.78	68	4.9	0.92	4.69	0
971	1	57	169	68.9	24.12	89	5.2	2.6	4.81	0
972	1	38	172	63.2	21.36	68.5	4.9	1.3	5.02	0
973	1	51	171.5	71.4	24.28	88	4.6	3.28	5.04	0
974	1	50	162	70.2	26.75	92.9	4.9	1.73	5.11	0
975	1	28	176	76	24.54	89	5.9	4.3	5.13	0
976	1	29	165.5	62.9	22.96	80	4.7	1.35	5.31	0
977	1	26	170.5	62.6	21.53	75.6	4.3	1.07	5.48	0
978	2	53	158	60	24.03	89.6	5.3	1.22	4.22	0
979	2	39	160	54.5	21.29	71	4.5	1.12	4.23	0
980	2	46	153	47.5	20.29	67.5	5.4	0.53	4.41	0
981	2	30	159	49.9	19.74	66.2	5.1	0.7	4.51	0
982	2	42	163	62	23.34	84	4.9	2.23	4.54	0
983	2	45	158.2	57.3	22.9	83.2	4.9	0.99	4.62	0
984	2	22	161.5	45.7	17.52	62.5	4.4	0.81	4.96	0
985	2	33	165	65.9	24.21	82.5	4	1.18	6.11	0
986	2	37	158	51	20.43	67.5	5.9	1.23	6.25	0
987	2	47	162.5	57.5	21.78	74.5	4.3	0.86	6.58	0
988	2	53	154	51	21.5	74.6	4.71	0.53	3.93	0
989	1	59	176.5	80.4	25.81	96	8.9	6.1	4.79	1
990	1	54	176	82	26.47	102.5	10.8	4.19	5	1
991	1	40	170	81	28.03	91.7	5.1	2.02	5	1
992	1	43	167	75	26.89	94.5	4.8	2.8	5.06	1
993	1	35	172.5	76.7	25.78	89	5.2	0.77	5.87	1
994	2	62	158	82.7	33.13	100	5.9	8.52	4.5	1
995	2	49	157.5	52.9	21.33	73.5	4.2	1.36	5.27	1
996	1	36	165	70.1	25.75	86	4.4	1.71	5.19	0
997	1	36	160	58.7	22.93	73.5	5.1	1.06	4.32	0
998	1	46	173	47.2	15.77	65	4.7	0.99	4.53	0
999	1	34	167.5	65.3	23.27	83.1	4.8	1.89	4.7	0
1000	1	42	174	67.9	22.43	74	4.6	0.58	5.02	0
1001	1	32	171	70	23.94	82.3	4.9	2	5.44	0
1002	2	41	157.5	50.5	20.36	91	4.5	0.8	4.65	0
1003	2	51	168	59	20.9	77.8	5.6	1.65	5.18	0
1004	2	30	164.5	48	17.74	68.8	5.5	0.71	4.04	0
1005	2	36	160	53	20.7	74	4.9	1.11	4.46	0
1006	2	30	164	64	23.8	75.3	5.2	1.57	4.64	0
1007	2	26	157	57.7	23.41	69.5	4.7	0.91	4.64	0
1008	2	30	162	60	22.86	75.5	4.8	0.98	4.64	0
1009	2	37	157	49.3	20	65	4.6	1.29	4.7	0
1010	2	24	175	59.8	19.53	68.4	4.8	8.9	4.75	0
1011	2	47	160	54	21.09	79.5	4.5	0.65	4.95	0
1012	2	28	163	50	18.82	66	4.4	0.7	5.2	0
1013	2	27	160	70	27.3	87.2	4.44	1.24	4.7	0
1014	1	36	173	90.9	30.37	100	5.3	2.21	5.63	1
1015	2	57	160	71	27.73	91	6.7	1.1	5.03	1
1016	1	37	163	80.9	30.45	99.6	7	2.12	5.08	1
1017	2	49	159	51.6	20.41	75.5	3.9	0.9	4.79	1
1018	1	56	166.5	76.7	27.67	91.5	4.9	4.21	4.83	0
1019	1	32	164.5	70.1	25.91	85.8	4	3	4.98	0
1020	1	40	166.5	58.8	21.21	73.2	4.6	0.7	4.21	0
1021	1	60	165.5	49.3	18	69	5.2	1.22	4.28	0
1022	1	33	168	70.2	24.87	84.6	4.8	1.69	4.32	0
1023	1	46	164	55.4	20.6	78.4	4.6	0.94	4.74	0
1024	1	39	175	65	21.22	84.5	4.5	0.98	4.81	0
1025	1	56	170	67	23.18	89.1	5.8	1.8	4.9	0
1026	1	43	159.5	67.7	26.61	83	4.4	1.27	5.33	0
1027	1	26	174.5	60	19.7	72	4.3	0.62	5.33	0
1028	1	40	173.5	75.9	25.21	92	4	2.41	5.69	0
1029	2	53	163	59	22.21	72.5	4.8	0.61	4.11	0
1030	2	32	154	59	24.88	78.6	5.4	0.64	4.41	0
1031	2	42	165	73.9	27.14	86	4.2	0.99	4.44	0
1032	2	55	159	59	23.34	71.8	5.4	1.17	4.45	0
1033	2	50	159.5	58.3	22.92	79.5	4.7	0.93	4.5	0
1034	2	34	146.5	47.6	22.18	70.2	4	0.64	4.55	0
1035	2	46	165	65	23.88	76.1	5.4	0.93	4.86	0
1036	2	26	158.5	46.5	18.51	70.5	4.6	0.43	4.94	0
1037	2	63	162	66.6	25.38	92	5.9	1.49	5.14	0
1038	2	27	160	60	23.44	70.6	4.8	1.01	5.14	0
1039	2	29	152.5	54	23.2	76.4	5.07	0.86	4.57	0
1040	1	56	180	80	24.69	95.1	4.6	4.05	5.37	1
1041	1	65	155.5	53.2	22	86.5	5.7	2.73	4.7	1
1042	1	65	166.5	62.8	22.65	79.1	6.8	2.29	4.67	1
1043	1	61	174	70.5	23.29	85	5.1	2.15	4.85	1
1044	1	33	179.5	88.7	27.53	98	4.6	1.84	5.44	1
1045	1	59	167	77	27.61	96.8	6	2.56	5.45	1
1046	2	39	164.5	54	19.96	77	7.4	0.89	5.27	1
1047	2	30	163	87.3	32.86	100.5	4.9	0.71	5.1	1
1048	2	43	160.5	59.9	23.25	67	4.5	0.95	4.63	1
1049	2	51	152.5	53.1	22.83	74.5	4.4	0.56	5.27	1
1050	1	39	162	53.8	20.5	68.5	4.1	0.47	7.24	0
1051	1	46	176.5	62.8	20.16	79	5.2	0.95	5.61	0
1052	1	32	168.5	58.3	20.53	74.8	5.1	2.29	4.86	0
1053	1	57	174	61.2	20.21	76.2	4.6	1.39	4.86	0
1054	1	25	177	71.5	22.82	77.2	5.3	0.9	5.16	0
1055	1	56	166.5	58.2	20.99	77.8	4.6	1.29	5.18	0
1056	1	35	173.5	68.3	22.69	79	4	1.18	5.5	0
1057	1	40	177.5	66	20.95	76	4.7	1.29	5.68	0
1058	1	49	171.5	74.9	25.47	91.2	4.6	1	5.97	0
1059	2	42	157.5	52.6	21.2	68.2	5	1.04	4.23	0
1060	2	26	151	42.4	18.6	62.1	4	1.1	3.93	0
1061	2	36	165.5	66.5	24.28	80.8	5.9	0.55	4.56	0
1062	2	42	157	64.8	26.29	79.2	4.4	1.67	4.74	0
1063	2	32	162	48.6	18.52	65.1	5	0.43	4.83	0
1064	2	44	156	52.3	21.5	83.3	3.95	0.45	4.37	0
1065	1	58	172	77.4	26.16	94	5.1	0.82	5.74	1
1066	1	42	168	80	28.34	96	5.1	3.94	4.88	1
1067	1	35	179	83	25.9	94.8	4.6	3.31	5.43	1
1068	1	36	176.5	71.8	23.05	90.5	5	1.72	5.52	1
1069	1	42	162	57.5	21.91	86	4.9	1.71	5.31	1
1070	2	51	160.5	63	24.46	93.9	4.7	0.86	4.41	1
1071	1	46	175.5	86	27.92	102	4.9	1.95	5.89	0
1072	1	38	174.5	59.3	19.47	82.8	5.4	0.53	4.09	0
1073	1	51	172.5	64.1	21.54	78	4.4	1.22	4.7	0
1074	1	36	172	61.4	20.75	79.6	4.7	1.85	4.77	0
1075	1	51	164	53.2	19.78	87	4.9	0.79	5.08	0
1076	1	52	171	73.2	25.03	81.5	4.6	2.94	5.12	0
1077	1	24	177	65	20.75	74	4.7	1.38	5.24	0
1078	1	32	169	66	23.11	87.4	5.4	1.83	5.39	0
1079	1	42	171	74.9	25.61	90.1	4.1	2.64	5.47	0
1080	1	27	171.5	67.2	22.85	80.2	3.8	0.58	5.53	0
1081	2	77	150	45.3	20.13	76.5	5.7	1.68	3.96	0
1082	2	47	158	47	18.83	70.5	5.5	0.97	3.98	0
1083	2	36	150	44.5	19.78	61	3.9	0.56	4.13	0
1084	2	52	155	63.4	26.39	87.6	5.4	0.5	4.26	0
1085	2	42	154	49.5	20.87	66	4.1	1.13	4.41	0
1086	2	42	165	59.6	21.89	78.8	4.7	2.09	4.64	0
1087	2	29	154	46.7	19.69	64.3	4.3	0.54	4.72	0
1088	2	37	165.5	62.2	22.71	74.5	5	1.12	4.84	0
1089	2	26	154	47	19.82	64.2	4.7	1.14	4.88	0
1090	2	31	165	52.7	19.4	73.2	4.11	1.42	4.63	0
1091	1	49	166	85.3	30.96	100.5	7	2.88	7.27	1
1092	1	42	166	72	26.13	88.1	5	2.72	5.39	1
1093	1	33	174.5	88	28.9	98.1	5.7	3.54	5.61	1
1094	2	52	149	53.5	24.1	80.5	4.4	0.92	4.85	1
1095	2	52	158	67.3	27	88.5	4.64	0.71	4.49	1
1096	1	29	186	81.5	23.56	89.2	4.9	2.04	4.92	0
1097	1	50	167	71.7	25.71	88	5.1	0.99	4.85	0
1098	1	43	153.5	53.7	22.79	77.8	4.5	0.95	4.94	0
1099	1	40	180	72.5	22.38	79.8	3.6	0.67	5.01	0
1100	1	29	174	90.5	29.89	83	4.8	0.77	5.13	0
1101	1	32	170.5	67.4	23.19	82.8	5.5	0.84	5.16	0
1102	1	36	156	50.7	20.83	66.6	4.1	0.87	5.53	0
1103	1	37	166.5	61	22	82.9	5.5	1.32	5.68	0
1104	2	28	165	50	18.37	64.4	4.7	0.45	4.07	0
1105	2	38	154	55.5	23.4	71	5.1	0.75	4.13	0
1106	2	74	155	43	17.9	68.5	5.9	2.13	4.28	0
1107	2	51	167	62	22.23	74.5	5.2	0.88	4.31	0
1108	2	52	153.5	56.1	23.81	72.4	5	0.99	4.35	0
1109	2	38	154.5	58.5	24.51	81.5	4.8	0.53	4.46	0
1110	2	42	157	67	27.18	89.7	5.6	1.07	4.49	0
1111	2	28	160.5	50.7	19.68	66	4.9	1.5	4.54	0
1112	2	24	154	47.4	19.99	70	4.8	1.42	4.69	0
1113	2	42	159	58.4	23.1	67.8	5.1	0.61	4.72	0
1114	2	30	151.5	42.9	18.69	61.1	4.8	1.4	4.99	0
1115	1	33	185	91	26.59	94.9	4.8	2.44	5.07	1
1116	1	46	170	85	29.41	100.1	5.5	2.79	5.16	1
1117	1	43	165	61.5	22.59	79.5	4.1	2.9	5.01	1
1118	1	34	164.5	69.9	25.83	87.6	4.8	1.9	5.35	1
1119	1	56	171	77	26.33	95	5.3	3.23	5.1	1
1120	2	53	163.5	75.3	28.17	92.3	5.7	1.31	4.59	1
1121	2	52	165.5	75.9	27.71	85.5	4.3	0.94	4.62	1
1122	1	29	170	80	27.68	90.8	7	1.25	5.13	0
1123	1	54	169.5	62.4	21.72	84.3	5.9	0.63	5.18	0
1124	1	47	166	81.8	29.69	101.5	5.4	1.83	5.2	0
1125	1	33	157	48.3	19.6	73.2	4.7	1.11	4.56	0
1126	1	28	167	65.8	23.59	87.8	5.3	0.96	4.74	0
1127	1	46	166	69.7	25.29	80	6.2	0.98	5.01	0
1128	1	33	172	66.9	22.61	83.5	4.8	0.91	5.32	0
1129	1	29	175	71.5	23.35	83.5	4.1	0.92	5.34	0
1130	1	39	169	60	21.01	80.5	5.4	1.02	5.68	0
1131	2	69	157	59.2	24.02	87.4	4.9	1.71	4.41	0
1132	2	46	151.5	62.2	27.1	85	4.3	1.41	3.86	0
1133	2	23	152	43.3	18.74	60	4	0.58	4.11	0
1134	2	34	159	50.9	20.13	68.1	4.7	0.47	4.16	0
1135	2	40	150	50.1	22.27	69	4.5	1.18	4.58	0
1136	2	38	168.5	67	23.6	81	4.9	0.58	4.6	0
1137	2	41	163	50.6	19.04	66.5	4.7	0.87	4.76	0
1138	2	35	154	44	18.55	65.2	5.1	1.16	4.77	0
1139	2	35	161	63.9	24.65	72	4.4	1.17	4.86	0
1140	2	33	160	54.6	21.3	76.8	4.78	1.24	4.48	0
1141	1	41	172	71	24	91.6	6.2	1.46	5.67	1
1142	1	31	175	90.4	29.52	98.7	4.3	1.27	4.85	1
1143	1	41	167.5	75.9	27.05	88	5.3	1.74	5.54	1
1144	1	58	175	82.6	26.97	93.2	7	2.59	4.78	1
1145	1	54	168.5	74.6	26.27	89.9	4.6	1.81	5.11	1
1146	1	25	169	64.1	22.44	79.3	4.2	1.61	5.21	1
1147	2	39	160.5	58.1	22.55	75	4.7	0.92	4.75	1
1148	1	55	164	68	25.28	92.7	5.3	3.79	5.71	0
1149	1	27	175	54.5	17.8	70.5	4.4	0.99	4.67	0
1150	1	37	172	68	22.99	81.3	5.3	1.38	4.82	0
1151	1	54	175	65.3	21.32	75	4.2	1.86	4.84	0
1152	1	25	171	70	23.94	82.6	6.2	1.09	5.3	0
1153	1	32	162	72.4	27.59	85.8	4.2	0.61	5.6	0
1154	2	66	152	51	22.07	78.8	5.4	1.57	4.37	0
1155	2	53	162.5	64.3	24.35	80.5	4.4	0.67	4.41	0
1156	2	37	159.5	59.9	23.55	82.1	5.5	0.72	3.9	0
1157	2	42	160	46	17.97	69	4.9	0.75	4.05	0
1158	2	42	164	67.7	25.17	78.5	5	1.53	4.13	0
1159	2	38	163	62.9	23.67	79.7	4.7	1.49	4.55	0
1160	2	51	158.5	59.5	23.68	78.1	5.1	0.77	4.58	0
1161	2	25	168	67.2	23.81	80.5	4.5	0.78	4.99	0
1162	2	35	164	96.4	35.84	72	5.1	1.26	5.07	0
1163	2	27	165	50.1	18.4	63.5	4.32	0.49	4.34	0
1164	1	59	167.5	65.6	23.38	84	4	0.95	4.8	1
1165	1	47	176	93.6	30.22	103	5.4	2.8	5.42	1
1166	2	50	177	70.7	22.57	84	5.5	1.26	4.57	1
1167	2	37	158	73	29.24	100	4.9	1.09	4.96	1
1168	2	39	157.5	46	18.54	67	4.3	1.09	4.37	1
1169	1	36	175.5	69.3	22.5	85.8	4.6	1.57	5.05	0
1170	1	28	172.5	59.8	20.1	67	4.1	0.42	4.75	0
1171	1	40	182	80.7	24.36	89	4.8	0.66	4.83	0
1172	1	36	175	73.9	24.13	85.6	4.7	1.05	4.91	0
1173	1	27	173	59.9	20.01	72.1	5.3	1.12	5.27	0
1174	1	31	169	67.5	23.63	76.1	5.4	1.34	5.32	0
1175	1	57	168.5	65.4	23.03	86.2	5	2.98	6.6	0
1176	2	38	156	51.5	21.16	70.8	4.9	2.39	5.05	0
1177	2	77	152.5	49.6	21.33	77.2	5.2	0.68	4.25	0
1178	2	60	160	55	21.48	80.5	5.4	1.27	4.37	0
1179	2	30	165	60	22.04	73.4	4.8	0.5	4.21	0
1180	2	47	161.5	57	21.85	72.1	4.6	0.65	4.23	0
1181	2	29	153	44.6	19.05	61.5	4.4	0.4	4.4	0
1182	2	24	158	45.1	18.07	61.5	4.4	0.71	4.43	0
1183	2	28	164.5	48	17.74	62.5	4.6	0.57	4.46	0
1184	2	29	155	53	22.06	69	4.2	1.07	4.51	0
1185	2	27	155	45.1	18.77	66.8	4.3	0.79	4.54	0
1186	2	27	158.5	43.9	17.47	65	4.2	0.49	4.66	0
1187	2	32	170	60	20.76	76	5.1	0.85	5.07	0
1188	2	36	162.5	69.6	26.36	82.8	5	1.22	5.18	0
1189	2	40	162	64.6	24.6	78	4.86	0.97	4.68	0
1190	1	40	163.5	79.8	29.85	99.4	5.8	1.68	5.08	1
1191	1	39	165.5	85.3	31.14	100	5.9	3.88	7.03	1
1192	1	44	180	62	19.14	73.2	4.6	1.39	4.71	1
1193	1	43	173	84.6	28.27	99	4.8	1.78	5.29	1
1194	2	57	156.5	55.6	22.7	95.4	4.2	1.76	5.3	1
1195	2	46	158.5	58.3	23.21	80.2	4.4	1.4	4.73	1
1196	2	39	156	55	22.6	71.7	5.4	3.36	4.89	1
1197	1	57	167	67.7	24.27	85.4	4	2.43	5.03	0
1198	1	45	167.5	64.5	22.99	81	5.1	2.78	5.83	0
1199	1	51	167.5	64.1	22.85	76.5	4.9	2.07	4.82	0
1200	1	41	169	75.8	26.54	92.6	4.7	1.21	4.96	0
1201	1	39	167	74	26.53	89.5	4	2.57	5.09	0
1202	1	42	158	60	24.03	79	4.7	2.08	5.23	0
1203	1	25	170	66.3	22.94	80	4.7	1.02	5.46	0
1204	2	55	156	67.4	27.7	85.5	5.3	2.03	4.49	0
1205	2	39	167	60.9	21.84	72.1	4.7	0.73	4.75	0
1206	2	41	152	48	20.78	70.4	4.9	0.68	3.86	0
1207	2	54	162.5	65.8	24.92	77.5	4.9	0.79	3.93	0
1208	2	26	165	51.7	18.99	69.3	5.2	0.47	4.25	0
1209	2	47	160	54.2	21.17	74	4.9	1.31	4.31	0
1210	2	49	167	66.1	23.7	79.8	4.7	1.23	4.56	0
1211	2	34	156	48	19.72	61.7	4.5	0.55	4.77	0
1212	2	24	163	45	16.94	58.8	4.1	0.55	4.88	0
1213	2	29	153	57	24.35	77	5.2	1.46	5.07	0
1214	2	57	152	56	24.24	76	5.5	0.85	5.27	0
1215	2	35	162	64	24.4	88.8	5.78	1.05	4.17	0
1216	1	39	162	78.6	29.95	97	7.6	3.64	5.87	1
1217	1	61	169.5	78.4	27.29	100	5.5	1.89	5.07	1
1218	1	26	171	83.9	28.69	90	4.5	0.94	5.36	1
1219	2	39	157.5	50.7	20.44	66.2	5.2	0.97	4.61	1
1220	2	54	161	73.3	28.28	83.3	4.8	3.29	4.7	1
1221	2	51	160	71.3	27.85	91.2	5.3	2.71	4.81	1
1222	1	47	169.5	84	29.24	87	6	3.51	5.41	1
1223	2	41	162	73.2	27.89	80.5	4.4	0.87	5.2	1
1224	1	49	165	64.2	23.58	85	5.3	2.32	5.49	0
1225	1	46	168.5	70.9	24.97	84.5	4.8	2.42	4.49	0
1226	1	68	168.5	58.8	20.71	75.6	5.3	0.96	4.95	0
1227	1	24	175.5	71.9	23.34	84	4.6	0.72	5.01	0
1228	1	30	167.5	72.1	25.7	84.6	4.6	0.75	5.15	0
1229	1	34	176	81.2	26.21	89	5.2	0.84	5.16	0
1230	1	28	182	73.5	22.19	80.5	4.6	1	5.24	0
1231	1	35	171	64.1	21.92	80.8	4.4	1.6	5.33	0
1232	1	48	172	82.1	27.75	94.7	6.1	1.71	5.53	0
1233	2	45	162	66.4	25.3	81	7.1	1.24	4.93	0
1234	2	39	163.5	53.6	20.05	69	5.8	1.19	5.15	0
1235	2	34	164	60.5	22.49	72	4	0.74	3.99	0
1236	2	27	158	46	18.43	61.5	4.2	0.66	4.09	0
1237	2	34	151.5	46.7	20.35	66.2	4.9	0.8	4.28	0
1238	2	55	160	53	20.7	74.5	5	1.01	4.66	0
1239	2	32	162.5	69.5	26.32	87.2	4.9	1.36	4.72	0
1240	2	29	160	52	20.31	69.5	5.2	0.76	4.79	0
1241	2	28	160	53.9	21.1	81.3	5.55	0.58	4.83	0
1242	1	52	175.5	77.8	25.26	98.1	5.8	1.97	5.09	1
1243	1	41	176	73.5	23.73	81.5	4.9	2.32	4.89	1
1244	1	47	167	71.4	25.6	85.5	5.2	2.4	4.91	1
1245	1	44	187	82.7	23.65	88	5.7	1.8	5.25	1
1246	1	40	176.5	84.7	27.19	95.5	5.3	4.48	5.27	1
1247	2	49	154	53.7	22.64	75.5	5.4	2.39	4.95	1
1248	1	37	170	80	27.68	91.5	5	1.25	5.34	1
1249	1	31	179	79	24.66	86.9	5	1.34	5.38	0
1250	1	35	163	65.1	24.5	82.1	4.5	1.17	4.87	0
1251	1	28	170.5	61.9	21.29	71.6	5.1	1.06	5.34	0
1252	1	28	171	73.7	25.2	90.5	5.4	0.7	5.38	0
1253	1	27	180	85	26.23	92.5	4.4	1.69	5.39	0
1254	1	26	167	73.9	26.5	92	4.6	1.2	5.43	0
1255	1	28	161.5	69.4	26.61	86	4.8	2.05	5.69	0
1256	2	52	164	75	27.89	104	4.8	1.31	4.58	0
1257	2	40	157	48.6	19.72	60	4.1	0.35	4.15	0
1258	2	39	157	59.3	24.06	73	4.3	1.71	4.26	0
1259	2	54	158	53.9	21.59	76	5.2	1.2	4.28	0
1260	2	30	162.5	57.5	21.78	65.9	4.7	0.77	4.44	0
1261	2	33	162	46.1	17.57	59	4.6	0.73	4.58	0
1262	2	38	166	53.6	19.45	69	4.9	0.58	4.6	0
1263	2	52	161.5	55.5	21.28	71.3	5.8	0.77	4.71	0
1264	2	38	160.5	54.5	21.16	72.8	4.9	0.95	4.74	0
1265	2	42	155	55.4	23.06	77.8	4.7	0.87	4.76	0
1266	2	27	161	56	21.6	73	4.6	0.81	4.8	0
1267	2	32	164	48.4	18	68.2	4.83	0.77	5.3	0
1268	1	75	167	82.2	29.47	103.8	6.2	1.96	5.09	1
1269	1	37	166	67.2	24.39	83	4.6	1.43	4.64	1
1270	1	43	174	86.2	28.47	99.2	4.5	3.54	5.15	1
1271	1	28	175	98.4	32.13	106	4.2	1.77	5.2	1
1272	1	41	160.5	69.2	26.86	91.3	6.2	9.43	5.8	1
1273	2	56	163	64	24.09	82	6.5	3.3	4.48	1
1274	2	61	155.5	62.5	25.85	86.7	4.9	0.77	6.14	1
1275	1	45	167	70	25.1	85.5	5.3	1.41	4.56	0
1276	1	71	168	69.7	24.7	86.8	5.3	0.92	4.7	0
1277	1	43	172.5	81.1	27.25	93.1	5.4	0.89	5.08	0
1278	1	42	181	84.9	25.91	87	4.5	1.2	5.09	0
1279	1	29	172	61.9	20.92	76.5	4.1	0.79	5.15	0
1280	1	51	171	74	25.31	93.5	5.4	1.97	5.37	0
1281	1	48	160.5	71.9	27.91	87.5	4.8	1.66	5.43	0
1282	1	69	161	72.6	28.01	95	4.8	1.29	5.93	0
1283	1	28	168.5	52.5	18.49	66.7	5.4	0.98	6.12	0
1284	2	39	166.5	61.1	22.04	72	5.3	1.28	4.49	0
1285	2	27	156.5	47.1	19.23	66	4.1	0.5	4.32	0
1286	2	46	157	52.3	21.22	70.8	4.5	0.49	4.39	0
1287	2	59	150	43.3	19.24	75	4.7	0.79	4.39	0
1288	2	39	166	56.5	20.5	66.2	4.3	0.52	4.53	0
1289	2	47	164	65.3	24.28	76	5	0.84	4.64	0
1290	2	43	151.5	58	25.27	75	4.7	0.97	4.78	0
1291	2	50	160.5	57.6	22.36	72.2	4.5	1.18	4.81	0
1292	2	39	149	42	18.9	69.8	5.11	0.61	4.15	0
1293	1	47	174	76.9	25.4	91	5.6	1.85	6.12	1
1294	2	32	154	50	21.08	73.5	4.5	1.52	4.14	1
1295	1	49	174	73.5	24.28	89	5.8	1.55	5.3	0
1296	1	45	175	71.3	23.28	84.3	4.8	0.74	4.43	0
1297	1	43	166.5	66.7	24.06	81	4.3	1.51	5.07	0
1298	1	37	170	73	25.26	81	4.8	1.08	5.17	0
1299	1	56	171	70	23.94	85	5.1	2.24	5.28	0
1300	1	26	185	77.9	22.76	79	3.8	0.51	5.31	0
1301	1	54	158	51.4	20.59	73.5	5.9	1.78	5.38	0
1302	1	47	164	68.8	25.58	89	5.1	4.13	5.54	0
1303	1	40	171	75	25.65	86	5.3	1.71	5.68	0
1304	1	49	169	69.4	24.3	81	5.5	2.1	6.32	0
1305	2	56	145	42.6	20.26	68	4.4	0.99	4.28	0
1306	2	53	160.5	61.9	24.03	79.1	5.3	1.09	5.16	0
1307	2	42	164	64	23.8	80.5	4.7	0.51	4.13	0
1308	2	31	155.5	54	22.33	73	5.1	0.78	4.14	0
1309	2	32	163	47.3	17.8	64.1	4.8	0.57	4.14	0
1310	2	46	159.5	60.4	23.74	72.8	4.8	0.68	4.4	0
1311	2	69	160	50	19.53	90	4.7	2.01	4.44	0
1312	2	39	157	64.3	26.09	76.5	4.8	1.18	4.54	0
1313	2	29	153	62.6	26.74	77.7	4.4	0.63	5.36	0
1314	2	47	159	56.9	22.51	74	4.7	1.76	6.04	0
1315	2	26	160	44	17.2	65.8	4.99	0.57	4.46	0
1316	1	41	174.6	96.3	31.59	104.3	5.7	2.59	4.88	1
1317	1	57	173.5	71.2	23.65	80.9	5.5	1.65	5.24	1
1318	1	42	162	86.3	32.88	105.5	5.7	1.61	4.99	1
1319	1	47	162	74.7	28.46	92	4.9	3.01	5.25	1
1320	1	53	170.5	75.4	25.94	91.8	4.8	2.64	5.3	1
1321	1	38	173	82.9	27.7	95.7	5.6	0.54	6.41	1
1322	1	37	179	71.5	22.32	88.3	4.8	0.45	5.66	0
1323	1	50	162.5	68	25.75	84.8	4.7	3.13	4.66	0
1324	1	65	167.5	59.3	21.14	70	5.4	0.85	4.66	0
1325	1	40	167.5	74.6	26.59	88.5	4.4	0.47	4.89	0
1326	1	28	170.5	74.2	25.52	90	4.5	0.77	5.1	0
1327	1	38	171.5	71.9	24.45	86.1	4.8	1.06	5.13	0
1328	1	48	174	60.9	20.11	77	4.7	1.56	5.19	0
1329	1	26	163	68.5	25.78	79.2	4.7	0.65	5.25	0
1330	1	59	165	63.7	23.4	83.8	4.9	1.74	6.37	0
1331	2	38	161	52	20.06	67.3	5.9	1.42	4.96	0
1332	2	43	173.5	69	22.92	83	5.3	0.86	4.17	0
1333	2	43	160	57.8	22.58	74.5	4.7	0.65	4.31	0
1334	2	37	157.5	60	24.19	70.5	4.4	0.69	4.44	0
1335	2	51	164.5	48	17.74	64.4	5.1	1.07	4.49	0
1336	2	43	160.5	51.7	20.07	69.6	5.5	1.2	5	0
1337	2	40	159	55.5	21.95	68.6	4.8	1.1	5.21	0
1338	2	27	158	45.7	18.3	68.9	4.71	0.51	4.62	0
1339	1	49	179	89.4	27.9	100.8	5.3	5.04	5.48	1
1340	1	55	179.5	90	27.93	102.5	5.5	0.93	5.92	1
1341	2	36	158	55	22.03	73.4	5.4	0.74	4.19	1
1342	1	50	158	55	22.03	85.1	4.6	0.92	4.9	0
1343	1	33	164	58.1	21.6	82.7	4.5	0.58	4.6	0
1344	1	44	167.5	67.8	24.17	84.8	5.1	1.8	4.65	0
1345	1	51	160	67.1	26.21	92.2	5.2	0.65	5.03	0
1346	1	42	170	75	25.95	89.5	4.5	2.18	5.26	0
1347	1	40	174	80.9	26.72	91.5	4.2	2.07	5.29	0
1348	1	38	172	65.5	22.14	81.8	5.3	1.26	5.31	0
1349	1	29	178	73.4	23.17	85.5	4.6	1.15	5.36	0
1350	1	47	160	66.7	26.05	80.5	5.8	1.84	5.8	0
1351	2	29	156	56.7	23.3	71	5.1	0.87	4.69	0
1352	2	45	162	73.5	28.01	89.5	5.9	1.9	4.86	0
1353	2	51	160.5	54.6	21.2	75.7	4.7	0.83	3.97	0
1354	2	41	159	69.8	27.61	92.1	5.7	1.01	4.65	0
1355	2	32	165	64.9	23.84	73.7	4.9	0.63	4.71	0
1356	2	46	164.5	60.7	22.43	70.2	5.2	1.31	4.74	0
1357	2	46	161.5	66.5	25.5	78	4.3	1.8	4.82	0
1358	2	43	153	54	23.07	71.6	5.2	1.27	4.82	0
1359	2	31	155.5	53.8	22.25	79	4.4	0.54	4.83	0
1360	2	34	163	55.7	20.96	72.2	4.5	0.69	4.84	0
1361	2	56	154	57.3	24.16	80.8	5	0.83	4.86	0
1362	2	34	159	62	24.5	83.4	5.31	1.63	4.1	0
1363	1	58	175.5	83.8	27.21	102.5	4.4	1.2	4.84	1
1364	1	54	168	67.6	23.95	84.5	4.7	1.28	5.25	1
1365	1	62	174.5	78.4	25.75	88.2	5.2	2.04	5.55	1
1366	1	45	159	66.1	26.15	88	4.8	1.63	7.35	1
1367	1	41	176	87.9	28.38	98	5.1	0.72	4.49	0
1368	1	56	165	62	22.77	92.8	5.2	1.09	4.67	0
1369	1	47	172	65.4	22.11	84	5.1	1.6	4.7	0
1370	1	49	169.5	63.8	22.21	81.5	4.7	1.31	4.95	0
1371	1	33	169.5	58.2	20.26	68.1	4.9	0.76	5.1	0
1372	1	26	180	68.6	21.17	75.8	4.4	0.69	5.11	0
1373	1	33	164.5	57	21.06	73.7	5.3	0.95	5.12	0
1374	1	57	166.5	65.2	23.52	80.8	4.5	0.83	6.45	0
1375	1	56	176	71.4	23.05	88.8	5	1.11	6.6	0
1376	2	30	166	60	21.77	69.5	4.5	0.52	3.79	0
1377	2	26	158.5	46.3	18.43	61	4.7	0.77	4.21	0
1378	2	47	162	62.1	23.66	78.3	5.5	0.77	4.26	0
1379	2	32	163	68	25.59	81	4.7	0.75	4.29	0
1380	2	37	160.5	59	22.9	77.3	4.6	1.47	4.54	0
1381	2	52	153	67	28.62	87	5.3	0.95	4.61	0
1382	2	26	153.5	47.8	20.29	64	4.3	0.8	4.61	0
1383	2	48	157.5	58.2	23.46	72.1	5.3	0.93	4.71	0
1384	2	25	160	50	19.53	69	5.3	0.89	4.71	0
1385	2	28	174.5	49.5	16.26	62	4	0.57	4.76	0
1386	2	47	160.5	60.3	23.41	79.5	4.9	1.07	4.78	0
1387	2	35	157.5	48.9	19.71	69.6	5.2	0.77	4.88	0
1388	2	28	157	65.4	26.5	87.3	5.22	1.17	4.44	0
1389	1	41	167	70	25.1	82.3	5.4	1.83	5.17	1
1390	1	55	170.5	72.4	24.91	83.8	4.7	0.88	4.97	1
1391	1	35	168.5	76.4	26.91	87	4.3	6.57	5.14	1
1392	2	49	160.5	67.5	26.2	92.5	5.3	1.01	4.46	1
1393	2	63	158.5	73.7	29.34	93	4.5	0.54	4.94	1
1394	1	60	165	61.9	22.74	86.8	4.4	1.64	4.54	0
1395	1	44	169	78	27.31	92.8	4.8	1.04	4.8	0
1396	1	35	167	62.8	22.52	78	4.2	0.83	4.8	0
1397	1	44	172	74	25.01	88	4.8	1	4.86	0
1398	1	42	169.5	70.7	24.61	87.5	4	1.32	4.89	0
1399	1	50	170.5	69	23.74	85	5.5	1.42	4.9	0
1400	1	54	175	58	18.94	75.9	5.1	0.73	5.4	0
1401	1	39	170	76.7	26.54	92.6	4.8	4.13	5.6	0
1402	2	54	151	65.2	28.6	95.1	5.5	1.11	4.73	0
1403	2	56	156	52.6	21.61	72.9	5.2	1.3	4.55	0
1404	2	48	152.5	65.8	28.29	85.3	5	1.88	4.81	0
1405	2	41	155	55.5	23.1	75.5	4.6	0.65	4.06	0
1406	2	27	158	40	16.02	62	4.3	0.58	4.46	0
1407	2	27	164	56.5	21.01	62.2	4.5	0.78	4.6	0
1408	2	40	154	57.3	24.16	75	4.8	1.06	4.67	0
1409	2	42	155.5	52	21.51	72.5	6.1	1.7	4.75	0
1410	2	44	173	63.9	21.35	75.8	4.4	0.49	4.8	0
1411	2	46	158	54.8	21.95	64.2	4.6	1.12	4.92	0
1412	2	49	151	45	19.7	72.4	5.28	1.14	5.36	0
1413	1	40	172.5	67	22.52	82.5	4.4	1.45	5.14	1
1414	1	55	177.5	85.5	27.14	104	5.4	1.31	5.34	1
1415	1	38	167.5	71	25.31	89.1	6.9	3.93	5.44	1
1416	2	65	155.5	62.3	25.76	92	4.8	1.56	4.84	1
1417	1	39	175.5	74.6	24.22	82	5.5	1.41	5.77	1
1418	1	46	154.5	61.3	25.68	88.7	10.2	4.06	4.95	0
1419	1	42	169	73.3	25.66	85.4	4.4	2.62	5.48	0
1420	1	61	160	60.3	23.55	78	6.5	1.91	5.04	0
1421	1	31	177.5	71	22.54	84	4.4	1.47	5.14	0
1422	1	56	172.5	66.6	22.38	78.5	5.4	1.08	5.2	0
1423	1	43	164	57.4	21.34	77.2	4.4	2.18	5.26	0
1424	1	65	165	70	25.71	90.3	6.7	1.19	5.54	0
1425	1	27	176.5	61.6	19.77	74	4.3	1.65	5.56	0
1426	1	36	169	58	20.31	75	4.9	0.73	6.52	0
1427	1	32	172.5	74.3	24.97	88.5	5.2	1.3	6.58	0
1428	2	39	151	48.1	21.1	74.1	4.8	0.74	4.06	0
1429	2	43	153	62	26.49	91.5	5.5	1.1	4.3	0
1430	2	28	154.5	50.5	21.16	71	5.2	1.15	4.36	0
1431	2	47	156.5	52.4	21.39	73.2	4.2	1.22	4.48	0
1432	2	47	158	56.2	22.51	76.1	4.7	0.92	4.51	0
1433	2	55	159.5	66.5	26.14	85	4.8	1.02	4.62	0
1434	2	55	155	58.7	24.43	81.2	5.1	1.7	5.51	0
1435	2	26	163	54.8	20.6	72.4	4.64	0.46	4.06	0
1436	1	40	174	72	23.78	86	10.9	3.43	5.95	1
1437	1	45	162	64.7	24.65	84	4.8	1.87	5.75	1
1438	2	58	167	73.5	26.35	92.6	5.8	1.33	5.22	1
1439	2	62	156	60	24.65	90	5.5	2.77	5.11	1
1440	1	53	172.5	66	22.18	84.6	4.6	0.86	5.45	0
1441	1	54	174	75.3	24.87	90.5	5.2	0.94	4.78	0
1442	1	40	163.5	49.2	18.4	66	3.9	1.52	4.78	0
1443	1	61	166.5	58.2	20.99	76.5	5	0.88	4.94	0
1444	1	54	166	67.5	24.5	85	6.2	0.79	4.97	0
1445	1	45	169.5	77.6	27.01	92.6	5.3	1.58	5.09	0
1446	1	57	158	57.9	23.19	70	4.8	1.43	5.21	0
1447	1	41	172	83	28.06	91	5.3	0.79	5.34	0
1448	1	39	172.5	75.9	25.51	90	4.9	1.88	5.38	0
1449	1	21	160	60.2	23.52	75.6	4.2	1.5	5.46	0
1450	1	29	162	59.7	22.75	79.2	5	1.18	6.97	0
1451	1	31	173	77	25.7	96.5	4.65	1.31	4.89	0
1452	2	46	154.5	50	20.95	69.6	5.2	1.4	3.95	0
1453	2	43	152	56.9	24.63	77	5	1.57	4.22	0
1454	2	38	156.5	62.6	25.56	74.1	4.7	1.56	4.43	0
1455	2	35	164.5	52.6	19.44	68	4.2	0.54	4.51	0
1456	2	29	163	52.5	19.76	69	4.8	0.92	4.54	0
1457	2	33	161	61.5	23.73	78.2	5.1	0.79	4.57	0
1458	2	35	158.5	58	23.09	79.9	4.6	0.75	4.65	0
1459	2	46	162	51.8	19.74	72	4.4	0.86	4.81	0
1460	2	30	159	58.7	23.22	69.8	4.7	0.37	4.84	0
1461	2	42	152	46.7	20.21	66	5.1	1.54	4.86	0
1462	1	55	168	78.7	27.88	89	9.4	2.36	5.49	1
1463	1	39	162	69	26.29	84.8	5.4	3.69	4.81	1
1464	1	49	173	79.7	26.63	93.1	6.9	4.64	5.26	1
1465	1	38	171	76	25.99	87.5	5	1.21	5.39	1
1466	1	53	161	66.8	25.77	84	5	2.08	6.72	1
1467	2	44	148	63	28.76	91.2	5.6	1.72	4.19	1
1468	2	53	171	94.9	32.45	91.3	4.9	2.09	4.98	1
1469	2	56	163.5	73.2	27.38	94.4	5.2	1.03	5.19	1
1470	1	54	170	65.9	22.8	81.3	15.2	1.44	4.95	0
1471	1	79	164	50	18.59	85.5	4.7	1.59	4.79	0
1472	1	41	173.5	65.2	21.66	87	4.4	0.86	5.05	0
1473	1	55	166	59	21.41	80.1	5	1.57	5.09	0
1474	1	38	175.5	81.6	26.49	91	4	0.77	5.17	0
1475	1	51	169	70	24.51	91.5	5.2	1.73	5.2	0
1476	1	24	179.5	77.1	23.93	89	4.5	1.94	5.32	0
1477	1	38	180	80.2	24.75	92.8	4.6	2.39	5.65	0
1478	1	27	175	82	26.78	93	4.2	0.69	5.77	0
1479	1	30	167.5	56.3	20.07	75.5	4.7	1.92	6.33	0
1480	2	55	157	78.7	31.93	106.6	10.6	4.76	4.88	0
1481	2	40	156.5	54.6	22.29	67.5	4.5	1.33	3.93	0
1482	2	80	147.5	43	19.76	71.7	4.5	0.24	4.64	0
1483	2	38	158	47.7	19.11	62.5	4.5	0.63	4.72	0
1484	2	28	144	46.3	22.33	68	5.2	0.72	5.14	0
1485	2	36	160.5	51.5	20	75.5	4.8	1.93	4.45	0
1486	1	46	170	71.3	24.67	90.5	5.1	1.82	5.08	1
1487	1	40	171.5	79.9	27.17	94.8	4.8	4.08	5.35	1
1488	1	31	168	70	24.8	88	4.7	1.31	5.05	1
1489	1	37	160.5	62.4	24.22	80.4	4.4	1.37	5.12	1
1490	1	66	178.5	81.4	25.55	92.5	5	2.09	5.54	1
1491	2	71	172	83.4	28.19	102.5	5	2.23	4.76	1
1492	2	52	150.5	52	22.96	72	6.9	1.57	4.32	1
1493	1	40	172	75.2	25.42	90.1	4.9	1.12	4.93	0
1494	1	50	170	68	23.53	85.3	4.6	1.63	5.29	0
1495	1	65	170	74.4	25.74	97	5.1	1.27	5.05	0
1496	1	48	158	63.3	25.36	86.6	4.4	0.73	4.36	0
1497	1	30	168.5	63	22.19	76	3.7	0.5	4.73	0
1498	1	58	172	78.2	26.43	88.5	5.1	3.59	4.85	0
1499	1	56	184	76.4	22.57	94.7	5.1	1.19	5.06	0
1500	1	32	173	91.6	30.61	105	5.6	1.43	5.37	0
1501	1	42	165.5	62	22.64	73.8	4.9	1.39	5.4	0
1502	2	24	170	53.2	18.4	71	4.83	0.92	4.94	0
1503	2	46	149	55.9	25.18	81.5	5	1.4	4.5	0
1504	2	68	144.5	47.8	22.89	86.5	5.4	0.79	4.6	0
1505	2	43	163.5	61.2	22.89	74.5	4.7	0.63	4.09	0
1506	2	36	162.5	52.1	19.73	73	4	0.4	4.45	0
1507	2	47	156	57	23.42	71.1	4.9	1.26	4.54	0
1508	2	28	160	52	20.31	68.5	4.4	0.59	4.54	0
1509	2	61	150.5	43.6	19.25	75	4.5	3.29	4.99	0
1510	1	42	169	82.5	28.89	96	4.6	2.26	5.55	1
1511	1	64	170.5	68.3	23.49	90.1	4.4	3.02	4.23	1
1512	1	38	164	58.7	21.82	74.8	4.6	0.76	5.04	1
1513	1	26	176.5	91.1	29.24	98	5.4	4.77	5.29	1
1514	2	40	160.5	69	26.79	90.5	5	4.13	4.46	1
1515	1	43	161.5	63.3	24.27	82	4.8	1.45	5.17	0
1516	1	63	163.5	62.9	23.53	83	5.7	2.3	5.02	0
1517	1	63	163	85	31.99	105.5	6.7	1.33	5.6	0
1518	1	30	161.5	51.1	19.59	69.4	3.7	0.81	4.96	0
1519	1	37	170	64.6	22.35	84.5	4.9	1.52	5.03	0
1520	1	24	171.5	67.7	23.02	83.5	4	0.74	5.1	0
1521	1	46	178	76.5	24.14	87.2	4.9	3.72	5.12	0
1522	1	42	170	72.8	25.19	83.5	5.1	0.91	5.21	0
1523	1	46	169.5	70.3	24.47	87	6.1	1.34	5.22	0
1524	1	47	170	64.4	22.28	83.5	4.6	1.13	5.33	0
1525	2	37	160	54.2	21.17	69.5	4.7	0.94	4.28	0
1526	2	39	158	45.7	18.31	60.5	4.4	0.5	4.34	0
1527	2	41	160	54	21.09	79	5.7	3.71	4.52	0
1528	2	41	159	58.9	23.3	79	5.2	1.16	4.63	0
1529	2	51	159	60.3	23.85	85.6	5.3	1.47	4.64	0
1530	2	47	156	47.6	19.56	79	5.5	0.76	4.7	0
1531	2	58	162	55.2	21.03	79	4.7	1.38	4.8	0
1532	2	44	156	57.9	23.79	78.5	4.8	0.66	4.88	0
1533	2	25	160	53.7	21	78	4.69	1.45	5.05	0
1534	1	41	165	70	25.71	92.5	4.8	2.03	4.8	1
1535	1	69	170	88	30.45	108	5	2.18	4.85	1
1536	1	47	168.5	74.7	26.31	94.7	5.1	2.25	5.1	1
1537	1	39	176	86.1	27.8	96	5.2	2.28	4.81	1
1538	1	32	175.5	75.7	24.58	87.4	5.3	1.1	5.67	1
1539	1	44	174.5	81.7	26.83	86	4.3	1.38	5.7	0
1540	1	29	168	76.6	27.14	84.5	5.2	0.86	4.07	0
1541	1	48	171	76	25.99	91.5	5.5	1.44	4.88	0
1542	1	64	161.5	75	28.76	96	4.8	1.19	5.01	0
1543	1	43	166	61.3	22.25	80	4.2	1.59	5.2	0
1544	1	42	171	48	16.42	58	4.6	1.02	5.34	0
1545	1	48	168.5	52.3	18.42	81	5.4	1.98	5.36	0
1546	1	60	164	60	22.31	79	5.1	1.55	5.46	0
1547	1	39	165	61.7	22.66	74	4.1	1.02	6.41	0
1548	2	55	155	55.8	23.23	74.8	4	2.59	4.86	0
1549	2	42	159	57.4	22.7	74.9	4.9	1.23	4.29	0
1550	2	35	167	66.1	23.7	73.8	4.7	0.76	4.44	0
1551	2	41	159	52.8	20.89	68	5.2	1.79	4.46	0
1552	2	36	160.5	61.7	23.95	72	4.3	1.16	4.57	0
1553	2	77	147.5	43	19.76	78	4.7	1.8	4.7	0
1554	2	44	162.5	71.5	27.08	86	5.5	1.07	5.15	0
1555	2	53	151	43.5	19.08	66	5.5	1.01	5.15	0
1556	2	49	157	58.7	23.8	79	6.45	2.17	4.49	0
1557	1	45	180	75	23.15	91.2	4.4	5	5.2	1
1558	1	36	172.5	67.9	22.82	83.4	4.1	0.99	5.27	1
1559	1	45	175.5	73.3	23.8	88.5	5	2.02	5.41	1
1560	1	44	157	59.5	24.14	80.8	4.7	0.96	6.09	1
1561	1	45	170	72.5	25.09	88.2	4.3	1.5	6.76	1
1562	2	51	155	53.1	22.1	71.9	6	1.83	4.51	1
1563	2	66	155	59.8	24.89	87	5	3.08	4.57	1
1564	1	52	169	70.5	24.68	88.7	6.4	1.38	5.83	0
1565	1	30	176	59.2	19.11	66	4.1	0.77	4.83	0
1566	1	47	181	79.1	24.14	86	4.6	1.29	5.36	0
1567	1	37	169	63	22.06	79	4.4	1.26	5.48	0
1568	1	35	168	69.6	24.66	87.5	4.6	1.53	5.51	0
1569	2	50	158.5	52.9	21.06	72.5	8	0.67	4.52	0
1570	2	57	154.5	59.4	24.88	80	5.1	1.37	3.98	0
1571	2	28	156	55.2	22.68	70	5	0.68	4	0
1572	2	47	162	55	20.96	73	4.7	0.92	4.14	0
1573	2	41	156	53.2	21.86	67.2	4.7	0.72	4.27	0
1574	2	57	162	54.7	20.84	77	4.6	0.8	4.28	0
1575	2	32	150.5	45.4	20.04	64.7	4.5	0.75	4.3	0
1576	2	47	165	63	23.14	78	4.7	1.09	4.49	0
1577	2	38	153	57.9	24.73	73	4.9	1.01	4.72	0
1578	2	37	165	55.3	20.31	81	5.5	0.79	4.73	0
1579	2	62	142.5	52.2	25.71	82.8	5.5	0.96	4.9	0
1580	2	41	151	47.9	21	65	4.43	0.84	4.64	0
1581	1	66	166.5	67.3	24.28	86	6.2	2.43	5.62	1
1582	1	46	160	62.6	24.45	85.8	4.3	3.37	5.16	1
1583	1	42	168	75.1	26.61	89.5	5.6	1.75	5.06	1
1584	1	47	166.5	82.2	29.65	87	4.7	0.87	5.07	1
1585	1	36	170	70	24.22	89.5	5.3	1.56	5.48	1
1586	2	63	159	87.1	34.45	98.6	8.8	1.21	4.34	1
1587	2	42	164	71.2	26.47	84.8	6.1	2.74	4.37	1
1588	1	58	169	80	28.01	89	4.7	0.69	5.48	1
1589	1	74	162	52.8	20.12	73.9	5.8	0.66	4.69	0
1590	1	45	168	84.8	30.05	95.9	4.8	1.3	4.71	0
1591	1	29	176.5	75.7	24.3	85	5	1.49	5.36	0
1592	1	24	168	70.3	24.91	86	4.9	1.11	5.78	0
1593	1	40	173	76	25.39	90.2	5.5	2.59	5.81	0
1594	1	48	171.5	65.4	22.24	87.5	5.4	1.71	6.71	0
1595	2	43	158	59.9	23.99	76.5	4.9	0.78	3.88	0
1596	2	27	159	52.6	20.81	65.5	5	0.93	4.63	0
1597	2	59	146	58.2	27.3	79.5	5.1	3	4.1	0
1598	2	56	154	53.8	22.69	73.5	5.1	1.62	4.38	0
1599	2	38	157	47	19.07	67	4.5	0.43	4.4	0
1600	2	49	168.5	58.6	20.64	70	5	1.11	4.41	0
1601	2	60	155.5	59.9	24.77	84.2	5.2	1.96	4.64	0
1602	2	50	162.5	62	23.48	76	4.9	0.75	4.73	0
1603	2	31	158.5	53.6	21.34	67.5	4.8	0.76	4.91	0
1604	2	41	153.5	52.5	22.28	68.6	4.8	0.77	4.95	0
1605	2	26	162	46.9	17.9	66.7	4.94	0.93	4.57	0
1606	1	58	164	65	24.17	85.7	5.8	1.1	4.92	1
1607	1	45	178	77.5	24.46	89.1	4.5	3.51	6.59	1
1608	1	57	172.5	71.8	24.13	87.5	4.9	1.83	4.66	1
1609	1	30	161	73.9	28.51	90.8	4.2	1.17	5.42	1
1610	2	43	156.5	72.4	29.56	85.2	4.9	1.46	4.18	1
1611	2	51	166	61.2	22.21	77.1	5.2	2.5	4.74	1
1612	1	61	167	71.9	25.78	92.5	5.4	1.03	4.65	0
1613	1	46	157	56.9	23.08	78.7	4.1	1.71	4.68	0
1614	1	27	165	58.7	21.56	75	4.9	1.32	4.71	0
1615	1	24	176	61	19.69	73	5.2	1.14	5.01	0
1616	1	27	168.5	72.2	25.43	78.5	4.9	2.58	5.54	0
1617	1	64	168	62.4	22.11	89.5	3.8	0.67	6.05	0
1618	2	59	149	46.1	20.76	75	4.3	3.46	4.7	0
1619	2	35	155.5	50.8	21.01	77	4.9	0.94	4.84	0
1620	2	23	159	45.5	18	62.8	4.6	0.79	4.37	0
1621	2	60	159.5	73.7	28.97	98	5.8	1.91	4.47	0
1622	2	52	152.5	49	21.07	74.5	4.4	1.18	4.55	0
1623	2	37	157	47	19.07	63.8	4.4	0.72	4.88	0
1624	2	43	166.5	55.5	20.02	69	4.7	0.9	4.9	0
1625	2	53	150	53.7	23.87	76.2	4.8	1.91	4.94	0
1626	2	47	159	68	26.9	85	5.9	1.2	4.98	0
1627	2	28	161.5	51	19.6	69.1	4.34	0.52	4.13	0
1628	1	32	165	83.8	30.78	97	4.8	3.17	5.24	1
1629	1	48	173	73.3	24.49	79.5	5.6	0.94	5.02	1
1630	1	38	176	94.8	30.6	104.5	5.4	2.71	5.21	1
1631	1	45	169.5	75.9	26.42	93.5	5	2.97	4.78	1
1632	2	63	149	81.5	36.71	100.4	8.6	1.68	4.47	1
1633	1	41	159.5	58.6	23.03	82.1	4.9	1.33	4.93	0
1634	1	29	161	69.6	26.85	86.2	4.1	1.28	4.72	0
1635	1	53	167	80.2	28.76	96.1	4.2	0.79	4.87	0
1636	1	39	167	66.4	23.81	81.4	5.3	1.05	4.87	0
1637	1	72	157.5	58.2	23.46	73.9	5	0.87	5.02	0
1638	1	47	164	65.6	24.39	84.5	4.8	1.98	5.23	0
1639	1	34	178	76.2	24.05	87.5	5.1	1.42	5.23	0
1640	1	56	161.5	63.6	24.38	87.8	5	1.3	5.3	0
1641	1	57	169.5	72.2	25.13	85.8	5.2	1.27	5.4	0
1642	1	46	167	62.8	22.52	83	4.9	0.94	5.62	0
1643	2	29	145	62.9	29.92	94	5.2	0.99	4.47	0
1644	2	43	156	56.9	23.38	73	6.9	1.8	4.21	0
1645	2	53	148	40.4	18.44	64.2	4.5	1.25	4.44	0
1646	2	61	157.5	51.5	20.76	71	4.9	2.7	4.76	0
1647	2	51	156	67.8	27.86	86.7	4.8	2.21	4.77	0
1648	2	42	165	55	20.2	71.8	4.6	1.06	4.89	0
1649	2	48	155.5	52.2	21.59	72.5	5.4	2.24	4.9	0
1650	2	45	162.5	71.8	27.19	97	5.4	1.63	5.64	0
1651	2	42	154	65	27.41	93.5	4.9	0.78	5.75	0
1652	2	42	156	49.2	20.2	71.8	4.32	0.89	4.37	0
1653	1	45	169	76	26.61	95	11	6.68	5.29	1
1654	1	86	163	63.3	23.82	95.8	6.4	2.8	4.81	1
1655	1	66	163	70.3	26.46	91	5.1	1.6	4.82	1
1656	1	40	181	83.8	25.58	95.2	5.5	2.07	5.68	1
1657	1	44	171.5	81.6	27.74	98.1	13.3	1.84	5.38	0
1658	1	47	170	59.7	20.66	71.5	4.4	3.06	5.16	0
1659	1	36	171	57.1	19.53	71.8	4.1	0.97	4.45	0
1660	1	52	167	60.9	21.84	79.7	5.6	2.38	4.74	0
1661	1	53	165	70	25.71	88	5.2	0.98	4.77	0
1662	1	42	163.5	69.1	25.85	85	4.7	1.09	4.83	0
1663	1	48	182	79	23.85	89	4.7	0.72	5.07	0
1664	1	42	164	66.3	24.65	90.8	5	0.91	5.1	0
1665	1	46	177	69.8	22.28	88	5.8	1.12	5.14	0
1666	1	47	172.5	70.7	23.76	85.4	4.5	1.61	5.34	0
1667	2	46	166.5	64.8	23.37	78	4.5	1.86	4.17	0
1668	2	43	148	58.9	26.89	80.5	4.6	0.6	4.2	0
1669	2	28	168	54.7	19.38	72	4.8	1.51	4.2	0
1670	2	41	163.5	61.5	23.01	73.5	4.3	2.11	4.33	0
1671	2	44	157.5	56.5	22.78	70	4.6	0.58	4.43	0
1672	2	58	158	64.3	25.76	98	5	2.27	4.45	0
1673	2	39	153.5	52.2	22.15	64	4.4	0.62	4.47	0
1674	2	52	165	60	22.04	78.2	5.1	2.63	4.8	0
1675	2	50	160	56.9	22.23	76.5	5.1	1.95	5.12	0
1676	2	31	163	50.8	19.12	66	4.4	0.91	5.5	0
1677	2	31	163	58.6	22.1	76.8	4.79	0.7	4.37	0
1678	1	61	164	72	26.77	83.2	5.2	1.63	4.46	1
1679	1	42	173.5	79.8	26.51	95.5	5	2.91	5.47	1
1680	2	28	155.5	54	22.33	72	4.6	1.35	4.49	1
1681	1	86	164	62.4	23.2	88	5.3	1.04	4.55	0
1682	1	43	175	85	27.76	97.5	6	0.93	4.74	0
1683	1	40	168	81	28.7	96.8	4.9	0.78	5.03	0
1684	1	63	168	62.4	22.11	80.5	4.8	1.17	5.29	0
1685	1	60	175	71.4	23.31	76.3	4.1	1.93	4.62	0
1686	1	68	164	57.4	21.34	74	5.7	1.48	4.85	0
1687	1	45	166.5	63.1	22.76	78.4	4.8	0.92	4.98	0
1688	1	54	171.5	61.1	20.77	81.6	4.6	0.65	5.02	0
1689	1	44	165.5	75.1	27.42	94	5.4	2.77	5.27	0
1690	1	47	170	68	23.53	80.5	4.8	0.68	5.28	0
1691	1	36	173.5	58.5	19.43	74	5.1	0.87	5.31	0
1692	1	33	173	70.6	23.59	80	5.8	0.92	5.36	0
1693	1	43	161	67.5	26.04	93.3	4.7	1.39	5.41	0
1694	1	40	176	78.3	25.28	90.5	4.7	1.36	5.47	0
1695	2	40	155	61	25.39	81	5	1.6	4.83	0
1696	2	50	167	54.8	19.65	72	4.1	0.56	4.52	0
1697	2	53	155.5	46.8	19.35	69.5	4.3	0.87	4.54	0
1698	2	54	160	62	24.22	89.5	4.8	1.86	4.71	0
1699	2	53	161	81.6	31.48	100.8	5.4	1.16	5.06	0
1700	2	57	142.5	46.7	23	69.5	4.6	0.95	5.1	0
1701	2	49	160	65.9	25.74	85	5	2.02	5.18	0
1702	2	47	159.5	58.2	22.9	79.5	4.63	0.74	4.45	0
1703	1	61	169.5	69	24.02	94.8	5.8	1.01	4.97	1
1704	1	56	162	72.7	27.7	92	4.8	1.97	5.33	1
1705	1	44	164.5	74.3	27.46	92	6.7	1.35	5.26	1
1706	1	39	179	87.7	27.37	92.9	4.9	1.32	5.75	1
1707	2	40	151.5	68.2	29.71	85	4.4	2.75	4.38	1
1708	2	46	165.5	78	28.48	88	4.9	1.78	4.65	1
1709	1	58	176	74.2	23.95	91.2	5.9	6	6.44	1
1710	1	75	164.5	76.2	28.16	104.2	9.2	0.88	4.7	0
1711	1	45	163.5	55.5	20.76	74.5	4.2	2.71	4.76	0
1712	1	59	177	57.6	18.39	68	4.7	0.43	4.48	0
1713	1	55	168.5	65.2	22.96	86	4.9	0.73	4.7	0
1714	1	33	170	58.9	20.38	74.1	4.9	1.19	4.72	0
1715	1	58	175	77.5	25.31	90.2	4.8	2.93	4.78	0
1716	1	25	176.5	90.3	28.99	90	4.5	0.93	4.88	0
1717	1	46	171.5	73.9	25.13	84.5	5	1.64	4.88	0
1718	1	41	161	59.9	23.11	72	4.2	1.72	5	0
1719	1	24	171.5	71.7	24.38	83	4.3	1.36	5.11	0
1720	1	46	169.5	74.9	26.07	91	5.7	2.16	5.4	0
1721	1	53	169	81	28.36	94	4.4	2.1	5.53	0
1722	1	53	159	49.9	19.74	72.4	5.3	0.78	5.74	0
1723	1	33	163.5	74.3	27.79	87.3	4.9	1.32	5.76	0
1724	2	43	157	60.5	24.54	78.5	4.6	1.1	3.74	0
1725	2	28	157.5	48.1	19.39	68.5	4.6	0.8	4.65	0
1726	2	39	153	50.4	21.53	69.2	4.5	0.58	4.68	0
1727	2	39	152	55.7	24.1	75.2	5.13	1.46	4.16	0
1728	1	47	166	71.8	26.06	88.8	4.6	4.68	5.3	1
1729	1	70	175	84.3	27.53	92	5.9	2.15	5.79	1
1730	1	45	170.5	79	27.18	99	5.2	0.57	5.34	1
1731	2	58	167	76	27.25	96.1	5.5	1.86	5.18	1
1732	1	82	166	65.9	23.91	96	7.7	1.85	4.17	0
1733	1	62	167.5	77.2	27.52	91	7.4	0.7	5.81	0
1734	1	47	172	76.3	25.79	93	4.6	1.54	4.51	0
1735	1	62	170	75	25.95	93.8	4.5	0.83	4.43	0
1736	1	59	161	65.9	25.42	80	4.7	1.16	4.51	0
1737	1	37	169	68.5	23.98	80.8	5.1	1.58	4.73	0
1738	1	38	172.5	56.9	19.12	71.6	4.5	0.59	5.16	0
1739	1	38	173	72	24.06	84	4.1	1.42	5.2	0
1740	1	58	167	71.9	25.78	85.5	5.4	2.33	5.28	0
1741	1	47	163	59.8	22.51	87.5	4.9	0.92	5.42	0
1742	1	27	179	78	24.34	86	4.4	1.01	5.49	0
1743	1	47	169.5	59.7	20.78	75.2	4.4	0.8	5.5	0
1744	2	54	163.5	63.5	23.75	78.5	4.7	1.25	4.24	0
1745	2	41	160	55.7	21.76	73	4.9	0.62	4.21	0
1746	2	28	155	52	21.64	70	4.6	0.56	4.22	0
1747	2	47	156	58.9	24.2	71.6	6.1	1.19	4.27	0
1748	2	38	160	55	21.48	73.5	5.2	0.78	4.37	0
1749	2	38	160.5	57	22.13	74	4.5	1.02	4.52	0
1750	2	47	168.5	60.3	21.24	81.5	5.1	1.14	4.96	0
1751	2	35	155	48	20	71.5	5.22	1.28	4.43	0
1752	1	34	174	102.1	33.72	105.1	5.9	9.81	5.72	1
1753	1	56	164.5	69.5	25.68	91	5.6	0.62	5.26	1
1754	1	48	172.5	71.6	24.06	86.1	4.6	0.77	4.75	1
1755	1	47	163.5	69.8	26.11	87	4.6	1.42	5.52	1
1756	2	56	155	62.2	25.89	88	6.6	2.08	4.68	1
1757	1	56	168	79	27.99	94.2	5.7	1.69	5.15	1
1758	1	54	167	50.6	18.14	65.8	9.7	0.42	5.13	0
1759	1	54	168	71.6	25.37	81	5.3	0.6	4.24	0
1760	1	51	171	56	19.15	67.5	4.9	0.5	4.93	0
1761	1	42	171.5	66.2	22.51	79.8	4.5	0.68	5.02	0
1762	1	43	170.5	76.2	26.21	87.5	5.3	2.64	5.06	0
1763	1	35	166	62.6	22.72	80.5	4.7	1.26	5.06	0
1764	1	29	173	57.8	19.31	71.6	5	0.78	5.21	0
1765	1	28	171.5	77.7	26.42	96.5	4.7	1.56	5.32	0
1766	1	45	164	69.5	25.84	87	5.7	1.48	5.49	0
1767	1	34	170.5	73.5	25.28	90	3.8	0.68	5.6	0
1768	2	69	150	52	23.11	82.5	5.3	1.01	5.77	0
1769	2	47	162	44.1	16.8	65	4.8	1.08	4.37	0
1770	2	40	158	64.2	25.72	79	5.4	0.78	4.41	0
1771	2	36	147	43.6	20.18	66.1	4.7	0.81	4.51	0
1772	2	45	160	56	21.87	67.8	4.7	0.95	4.79	0
1773	2	45	166	52.7	19.12	76.8	4.8	0.96	5.24	0
1774	2	64	149	50.5	22.7	83.5	5.82	1.08	4	0
1775	1	47	167.5	79.4	28.3	99	8.4	2.96	5.09	1
1776	1	48	170	85	29.41	100	5.4	2.78	5.02	1
1777	1	79	170	115	39.79	122.5	5.6	1.47	5.08	1
1778	1	37	170.5	85.2	29.31	97.5	4.5	4.85	5.27	1
1779	1	64	174	86.1	28.44	95	5.7	1.05	4.47	1
1780	1	48	179	73	22.78	87.5	5.6	1.9	4.52	1
1781	1	56	165	72.1	26.48	95	5.6	3.52	4.66	1
1782	1	53	170	81	28.03	93.2	4.6	4.84	5.42	1
1783	2	63	155	73.4	30.55	103.6	6	1.17	4.13	1
1784	2	52	155	60.5	25.18	83	5	1.79	6.06	1
1785	1	62	168	73.9	26.18	90.3	5.1	1.02	4.69	0
1786	1	41	168	60.8	21.54	77.8	4.7	1	5.03	0
1787	1	48	171.5	61.2	20.81	82	4.9	1.35	5.22	0
1788	1	48	172.5	54.5	18.32	72.4	5	1.04	5.37	0
1789	1	42	160	59.7	23.32	74	4.9	0.89	5.43	0
1790	1	37	161	57.8	22.3	75.8	4.9	3.64	6.54	0
1791	2	42	157	53	21.5	70.2	5.7	1.41	4.68	0
1792	2	53	161.5	67.8	25.99	81.2	4.8	1.43	4.39	0
1793	2	76	159.5	50.2	19.73	75	6.6	0.78	4.81	0
1794	2	45	159	56.9	22.51	70.5	5.2	1.06	4.34	0
1795	2	45	155	64.5	26.85	83	5.1	1	4.43	0
1796	2	54	160	64.1	25.04	83	5.2	1.32	4.48	0
1797	2	31	160	51.4	20.08	66.5	5.1	0.89	4.87	0
1798	2	37	154	65	27.41	80	4	0.49	4.92	0
1799	2	36	162	52.5	20	71.8	4.68	0.64	4.03	0
1800	1	45	170.5	81	27.86	99	7.7	9.35	5.07	1
1801	1	48	168.5	71.3	25.11	87	4.6	7.48	5.08	1
1802	1	48	157	63.4	25.72	83.5	5.2	1.85	5.01	1
1803	1	34	163	79.6	29.96	96	4.9	1.76	6.31	1
1804	2	52	167	78.5	28.15	94.2	6.1	1.25	4.77	1
1805	1	48	164.5	73	26.98	86.5	5.4	1.57	4.63	1
1806	1	34	165.5	66.9	24.42	79	4.6	2.21	5.29	1
1807	2	40	158	51.8	20.7	77.1	4.86	0.88	4.29	1
1808	1	44	177.5	72.7	23.07	89.8	11.1	3.06	6.18	0
1809	1	45	178	82	25.88	95.5	17.7	5.91	5.49	0
1810	1	53	169	65.2	22.83	81.1	4.5	2.17	5.05	0
1811	1	32	157.5	67.2	27.09	84.5	4.4	1.58	5.39	0
1812	1	82	170	70.9	24.53	101.8	5.3	2.59	6.1	0
1813	1	53	171.5	71.1	24.17	90.4	4.9	0.93	5.09	0
1814	1	35	166	60.7	22.03	78.5	5.2	0.91	5.1	0
1815	1	67	173.3	68.3	22.74	81	5.6	1.29	5.14	0
1816	2	64	155	55.9	23.27	79	4.5	2	4.4	0
1817	2	47	156.5	64.5	26.33	87.8	4.1	0.95	5.36	0
1818	2	47	162.5	61.5	23.29	77.8	4.8	0.77	4.25	0
1819	2	47	157.5	57.5	23.18	74	5	1.48	4.31	0
1820	2	57	158.5	59.4	23.64	88.7	6.7	2.9	4.52	0
1821	2	43	156	48.7	20.01	69.4	4.9	0.67	4.7	0
1822	2	41	156.5	54.6	22.29	75	5.5	2.02	5.14	0
1823	2	33	167	71.4	25.6	62	4.8	0.94	5.64	0
1824	1	49	170	88.8	30.73	105	6.3	2.02	5.24	1
1825	1	50	163.5	60.2	22.52	82	4.5	1.39	4.76	1
1826	1	63	160.5	71.1	27.6	92.5	4.8	1.21	5.61	1
1827	2	45	157.5	71.7	28.9	87.9	5.4	1.4	4.69	1
1828	2	40	172	89.2	30.2	102.7	5.56	1.27	5.1	1
1829	1	77	172	63	21.3	89	9	1.35	4.45	0
1830	1	42	171.5	74	25.16	96.5	5.9	1.88	5.14	0
1831	1	33	174	80.3	26.52	89.2	4.9	1.01	4.73	0
1832	1	40	166	58.6	21.27	78	4.8	1.18	4.8	0
1833	1	51	169	58.4	20.45	73.8	4.2	0.53	4.83	0
1834	1	46	168.5	64.4	22.68	81	5.4	1.17	4.91	0
1835	1	29	177.5	55	17.46	68.3	4.4	0.55	5.02	0
1836	1	43	166.5	77.5	27.96	95	5.6	0.86	5.16	0
1837	1	39	172	70	23.66	87.8	4.9	1.68	5.24	0
1838	1	51	156	67.3	27.65	92.5	4.4	2.42	5.6	0
1839	2	50	159	69.5	27.49	102.5	7.1	1.33	5.83	0
1840	2	58	149.5	61.2	27.38	85.3	5.5	3.39	4.45	0
1841	2	57	148.5	62	28.12	78.4	4.9	1.94	4.13	0
1842	2	60	150	54.3	24.13	77.5	5.3	1.14	4.19	0
1843	2	56	160.5	45.9	17.82	64.8	4.2	1.2	4.35	0
1844	2	48	162	59.5	22.67	74	5.1	1.32	4.37	0
1845	2	47	154	56.1	23.65	79	4.8	1.56	4.43	0
1846	2	52	154	53.8	22.69	72	4.9	1.26	4.54	0
1847	2	40	166	49.6	18	66.8	4.8	0.74	4.69	0
1848	2	39	158	50.8	20.35	70.8	4.3	1.07	4.99	0
1849	1	50	171	76.9	26.3	87.8	5.4	3.17	4.51	1
1850	1	48	180	90	27.78	100	5.9	2.57	4.63	1
1851	1	49	169	88	30.81	101.5	5.5	3.97	5.07	1
1852	1	57	170	70	24.22	91.2	5.4	1.53	5.31	1
1853	2	47	156	52.8	21.7	77	4.7	0.93	4.25	1
1854	1	47	168	70.9	25.12	90.3	5	2.68	4.59	0
1855	1	50	163	51.3	19.31	68.5	4	0.53	4.6	0
1856	1	63	162	64	24.39	74	4.9	1.48	4.61	0
1857	1	55	169	63	22.06	80.5	5.7	0.82	4.64	0
1858	1	61	167	80.2	28.76	99	5.5	1.57	4.69	0
1859	1	62	167	61.3	21.98	86.5	5.1	2.48	5.08	0
1860	1	49	174.5	79.7	26.17	90	5.5	1.11	5.17	0
1861	1	48	170	53.3	18.44	62.5	4.6	0.76	5.22	0
1862	1	55	168	64.9	22.99	78.5	4.3	1.26	5.33	0
1863	1	81	175	65	21.22	86	5.7	1	5.45	0
1864	1	42	170	76.5	26.47	93.5	5.1	1.14	5.48	0
1865	1	32	174.5	61.7	20.26	74	4.8	1.05	5.79	0
1866	2	59	149	50.8	22.88	80.8	4.1	1.53	3.79	0
1867	2	58	153	40.3	17.22	68.2	5.3	1.75	3.93	0
1868	2	43	160.5	44.2	17.16	62.5	4.2	1.32	4.4	0
1869	2	41	167	69.2	24.81	84	4.5	0.42	4.54	0
1870	2	45	160	60	23.44	78.5	5.8	2.1	4.57	0
1871	2	58	152	55.2	23.89	70.6	5	0.91	4.7	0
1872	2	40	163	53	19.95	66	4.3	0.8	5.68	0
1873	2	40	159	53.3	21.1	73.5	4.72	0.94	4.72	0
1874	1	43	170.5	79.6	27.38	97	5.1	1.34	5.12	1
1875	1	42	159.5	65	25.55	85.5	4.8	2.51	5.15	1
1876	1	51	170	81.1	28.06	96.1	6.1	1.86	4.95	1
1877	1	42	164	76.3	28.37	98.2	4.6	2.66	5.13	1
1878	2	49	161.5	64.7	24.81	82	4.6	2.21	4.71	1
1879	2	69	157	60.3	24.46	82.8	5.8	3.26	4.51	1
1880	2	48	156	63.8	26.22	81.4	5.8	1.69	4.27	1
1881	1	62	171.5	68	23.12	83	5.4	0.76	5.07	0
1882	1	74	175	80.6	26.32	92	5.4	1.29	4.59	0
1883	1	80	166.5	63.5	22.91	87.5	5.3	0.73	4.5	0
1884	1	42	169	62.5	21.88	82.5	3.4	1.11	4.62	0
1885	1	56	168	56.2	19.91	72.9	5.3	0.89	4.62	0
1886	1	50	163	58.7	22.09	86.5	6	1.05	4.78	0
1887	1	46	165	64.3	23.62	81.2	5.6	0.39	5	0
1888	1	51	168.5	61.1	21.52	89.7	5	1.55	5.22	0
1889	1	40	167.5	59.1	21.06	78.3	5.3	1.57	5.25	0
1890	1	46	178	57	17.99	71.6	5.8	1.58	5.52	0
1891	2	57	152	52.7	22.81	80.9	9.4	5.65	5.15	0
1892	2	84	155.5	48	19.85	71	6.1	1.3	4.54	0
1893	2	42	150.5	53.4	23.58	70	4.4	1.17	4.19	0
1894	2	42	158	60	24.03	83.1	5	0.88	4.33	0
1895	2	44	166	65.7	23.84	83.6	5.2	0.89	4.41	0
1896	2	36	160	60	23.44	76.5	5.1	0.59	4.76	0
1897	2	58	142.5	52.6	25.9	87	5.6	1.88	5.02	0
1898	2	40	157	56.4	22.9	77.5	5.27	0.85	4.54	0
1899	1	53	174	90.3	29.83	100.5	5.9	1.3	5.16	1
1900	1	29	169	77	26.96	97.5	4.7	0.57	4.66	1
1901	1	48	170.5	75.7	26.04	88	4.6	1.45	5.2	1
1902	1	48	176.5	76.7	24.62	89.5	5.7	2.08	5.36	1
1903	2	76	155.5	71.2	29.45	97	6	3.74	3.99	1
1904	2	64	158.5	65.8	26.19	85	6.5	3.76	4.85	1
1905	1	43	172	74.1	25.05	97	5.1	1.52	6.77	1
1906	1	47	173	88.2	29.47	103	8.2	5.67	5.4	0
1907	1	44	176	71.1	22.95	84	4.9	0.95	5.15	0
1908	1	54	183.5	77.2	22.93	91.4	4.8	0.99	4.09	0
1909	1	68	164	65.9	24.5	81.1	6.6	1.37	4.72	0
1910	1	59	170	56	19.38	75.5	5.8	0.45	4.78	0
1911	1	42	173	63.1	21.08	76.7	5	0.67	4.8	0
1912	1	49	181	80.3	24.51	89.2	4.3	2.05	5.42	0
1913	1	41	173	63.6	21.25	75.5	4.6	0.83	5.64	0
1914	1	54	166	60.8	22.06	73.5	4.9	0.8	7.32	0
1915	2	69	150	49.9	22.18	77.5	6.2	1.1	4.72	0
1916	2	56	157	57	23.12	79.6	5.4	1.25	4.89	0
1917	2	62	163	58.3	21.94	81	5.1	1.61	5.26	0
1918	2	57	154.5	59.4	24.88	79.5	4.9	1.31	4.78	0
1919	2	40	155.5	56.1	23.2	79.8	4.6	0.88	3.81	0
1920	2	69	150	53.6	23.82	84.5	5.1	0.93	4.24	0
1921	2	47	155.5	56.4	23.32	80	4.9	0.8	4.24	0
1922	2	62	154.5	51.5	21.57	73	5.1	1.66	4.24	0
1923	2	34	160	55.3	21.6	71	4.39	0.72	4.18	0
1924	1	49	179	91.9	28.68	101	7.2	3.85	4.72	1
1925	1	55	171.5	69.7	23.7	87.1	5.7	2.62	4.79	1
1926	1	28	163.5	63.9	23.9	87.5	4.3	1.38	5.24	1
1927	1	44	169.5	81.8	28.47	92	4.8	1.19	6.21	1
1928	2	56	154	61.1	25.76	91.8	5.8	3.02	4.55	1
1929	2	78	152.5	55.5	23.86	87.3	5.3	3.64	5.58	1
1930	2	53	158	61.2	24.52	82.7	5.7	0.84	5	1
1931	1	41	174	74.6	24.64	91	4.5	11.44	4.68	0
1932	1	56	163	54.8	20.63	78	4.8	1.78	4.91	0
1933	1	61	163.5	78	29.18	102.4	5.3	2.58	5.13	0
1934	1	43	166	77.5	28.12	95.5	4.1	1.17	5.57	0
1935	1	82	162	56.5	21.53	81.2	5.9	1.62	4.48	0
1936	1	31	173	64.1	21.42	81.4	3.8	1.58	4.8	0
1937	1	50	173.5	58.4	19.4	78.5	4.5	1.97	4.97	0
1938	1	48	175	77.1	25.18	94	4	1.75	5.48	0
1939	1	36	170	75.8	26.23	88	4.8	1.41	5.53	0
1940	2	38	155	46	19.15	59	4.3	0.91	4.37	0
1941	2	79	151	49.5	21.71	71	5.1	1.26	4.23	0
1942	2	40	155.5	45.5	18.82	65.7	4.5	1.4	4.24	0
1943	2	27	162	50.4	19.2	66	4.1	0.73	4.51	0
1944	2	42	155	48.8	20.31	67.9	4.6	0.89	4.54	0
1945	2	40	161.5	60.6	23.23	73.8	5.8	1.14	4.74	0
1946	2	56	154	56.7	23.91	80.5	4.5	0.7	4.81	0
1947	2	47	160	54.5	21.29	69.8	4.6	0.87	5.05	0
1948	2	31	158.5	45.8	18.2	65.2	5.07	0.77	4.3	0
1949	1	42	163.5	69.6	26.04	95.5	9.4	6.06	5.68	1
1950	1	47	173.5	75.3	25.01	89	5.1	2.03	5.19	1
1951	1	35	167.5	70.3	25.06	85	4.9	13.44	5.25	1
1952	1	37	169.5	84.8	29.52	101	5.8	2.01	5.6	1
1953	2	56	160	66.3	25.9	87	4.5	1.41	4.59	1
1954	1	81	171	75	25.65	86.5	5.3	1.58	4.48	1
1955	1	40	175	87.3	28.51	100.8	5.4	1.88	5.26	1
1956	1	30	172	93.7	31.67	96.1	5.1	1.65	5.1	1
1957	1	70	166	63.5	23.04	84.5	4.7	2.54	4.87	0
1958	1	44	161	57.4	22.14	72.5	4.7	1.24	4.96	0
1959	1	67	167	67	24.02	88	5.6	3.3	5.11	0
1960	1	35	168.5	67.2	23.67	84.2	5.4	0.95	5.25	0
1961	1	24	167.5	55.8	19.89	71.6	4.4	1.68	5.31	0
1962	1	35	172	78.5	26.53	88	5	0.75	7.08	0
1963	2	65	155.5	69.9	28.91	85.5	5.3	1.72	4.84	0
1964	2	54	157	59.9	24.3	82	5	1.63	4.71	0
1965	2	40	157	48.6	19.72	67.5	4.2	0.92	4.1	0
1966	2	56	148.5	52.2	23.67	81.2	4.4	1.02	4.37	0
1967	2	55	153	50	21.36	75.9	5	1.02	4.43	0
1968	2	67	145	63.4	30.15	90	5.4	0.96	4.46	0
1969	2	54	160.5	64.6	25.08	90.8	4.6	1.82	4.5	0
1970	2	42	151	48.2	21.14	71	5.6	0.9	4.5	0
1971	2	40	163	54	20.32	67.4	4	0.78	4.55	0
1972	2	55	163	67.7	25.48	92	5.8	3.48	4.96	0
1973	2	34	164.5	52.1	19.3	67	4.76	0.76	5.43	0
1974	1	53	175.5	81.5	26.46	92	8.4	4.9	4.7	1
1975	1	47	172	80.5	27.21	99	5.6	6.54	5.06	1
1976	1	47	185	73	21.33	89	5.3	2.32	5.12	1
1977	1	30	166	71.4	25.91	87	5.6	1.02	5.15	1
1978	2	55	158	57	22.83	85.5	4.8	1.37	4.68	1
1979	2	61	156.5	64.5	26.33	97.5	6.3	0.94	4.75	1
1980	2	47	161.5	66	25.3	85.5	5.2	3.35	5.37	1
1981	2	55	165	63	23.14	74	4.9	0.92	5.07	1
1982	2	60	153.5	55.9	23.72	83.1	4.2	1.61	4.99	1
1983	1	31	167	73.5	26.35	84.9	5.3	1.61	6	0
1984	1	57	176.5	81.5	26.16	93.2	4.6	1.41	4.86	0
1985	1	40	174.5	65.9	21.64	79	5.3	1.11	5.33	0
1986	1	40	175.5	83.3	27.05	98	4.2	1.83	5.36	0
1987	1	41	162	55.1	21	72.8	4.7	1.4	5.37	0
1988	1	32	176	90	29.05	100	4.4	1.16	5.41	0
1989	1	40	165	66.9	24.57	84	6.1	1.07	5.44	0
1990	2	56	164.5	55.2	20.4	74	5.4	2.31	4.89	0
1991	2	50	165	58.4	21.45	73.8	6.9	0.68	4.51	0
1992	2	41	160.5	58.8	22.83	78	4.3	0.45	4.01	0
1993	2	48	163	55.3	20.81	78	5.2	2.92	4.05	0
1994	2	50	156	64.4	26.46	84.2	4.7	1.22	4.39	0
1995	2	40	153	49	20.93	61.7	4.3	0.6	4.51	0
1996	2	44	158.5	54.7	21.77	71.3	4.2	1.62	4.56	0
1997	2	56	158.5	74.3	29.58	90	4.7	0.88	4.68	0
1998	2	46	163.5	57.3	21.43	71.8	4.2	1.57	5.43	0
1999	2	33	161	50.9	19.6	72	4.87	0.67	4.29	0
[truncated: 6,619 more rows]
